# Supplementary material for: Genome-based trait prediction in multi- environment breeding trials in groundnut
Source: Theor Appl Genet. 2020 Aug 18;133(11):3101–17. doi: 10.1007/s00122-020-03658-1 (PMC7547976; doi:10.1007/s00122-020-03658-1)
Supplement: Supplementary file 2 — Details of SNPs genotyped through Axiom_Arachis SNP array (XLS 13,064 kb) [file 122_2020_3658_MOESM2_ESM.xls]

## Sheet: Supplementary Table S2
Supplementary Table 22: Details of SNPs genotyped through Axiom_Arachis SNP array
SNP ID Number	Sequence information for SNP	Probe Count	Strand	Chromosome	Position	Species	Subgenome
AX-147207617	TCAAAAAGCTTCAATAGATTCGCTGTGAGACCAGT[C/T]GGGTGACTCTGTCCAATCTGCTCAATAAAGAAATA	2	r	Aradu.A01	68091	A.duranensis	A
AX-147207618	GTTTACGTCAAGGTATTACATCACCCATCTCTGAT[C/T]TGACTGAAAGATTGCTCCTTGAAGAGCGTGACCAT	2	r	Aradu.A01	101310	A.duranensis	A
AX-147207619	CTGTAAAGTTCAGCCAGCAAGACCCTGTTTGTTGC[C/T]TATCAAGAGATTGTTCACTTGAGCTAGATTGTAAT	2	f	Aradu.A01	102918	A.duranensis	A
AX-147207620	GTTCATGTGGATGGTTCCCCTGAAAATAATGCTGA[C/T]GTGAGTAGCATGCAAGGAATGGATGTTGAAGTACG	2	r	Aradu.A01	103028	A.duranensis	A
AX-147207621	CTTGAGAATCCAAGTATCTTGCAACGAAGAAGAAT[G/T]CCTGGAAATGGAGAAAGGAGCAAACGCAAGCGGTG	2	f	Aradu.A01	103157	A.duranensis	A
AX-147207622	TCGCATACTGACAGCTGCACCAATGGTTCATCTCA[A/G]GCTACTGTATCTTCGGGCACGAGACTGTCAGAAGA	2	f	Aradu.A01	105794	A.duranensis	A
AX-147207623	TACTTTTAGGTGGAAGAAAAAGTAGTTATACTTGC[G/T]GAATCAAGTTTTTAACAACAAAGTGTCAGAGTGCA	2	r	Aradu.A01	106775	A.duranensis	A
AX-147207624	CTGGCAATGGCGTTGAGCTTGCAGAAGATTGAAGT[G/T]GACGAGTCTGTCCTCTTGCGTGTCACTCATTCTAA	2	f	Aradu.A01	111099	A.duranensis	A
AX-147207625	ATGCAAATATCAACTTCAACGTATGGAGGATCTCT[C/T]ATCCTCCATTTCCTTGTATTATTCTTCTCTCCATC	2	r	Aradu.A01	112322	A.duranensis	A
AX-147207626	AGTATTTTGATTTTTGACGAAGAGACCGAAGACAC[A/G]AGCGTGCGTTTGAGTGAATGGGCTTTGACTTGGGG	2	f	Aradu.A01	123462	A.duranensis	A
AX-147207627	ATGCACCAAACTAGGTTCCTTCAATGCACCAAACT[C/T]GAGTCTTGATTCTCCTCCCTTTTCTCACTATTCTC	2	f	Aradu.A01	123546	A.duranensis	A
AX-147207628	CCTTTTCTCACTATTCTCCTAGAATCTTCCTCAGT[C/T]TTTGTGGAATAATGGTAGTAGAAGAAATGTGCTTC	2	r	Aradu.A01	123599	A.duranensis	A
AX-147207629	GTGTTTGTTTGAAGCAGATAAGCACTCAAGCAAGG[A/G]CTAAACTTTTGGAGTTACAAACCATTCAGAACCCT	2	f	Aradu.A01	124183	A.duranensis	A
AX-147207630	CGGCAGGTTAAGATCCATAGAGGACCGTTATCCGA[C/T]CACATTAAAAACTGGGAAGATGTTAACAAGACGTT	2	r	Aradu.A01	127375	A.duranensis	A
AX-147207631	AGATAGCCTAATCGAAGCATCAACGAAAATTCATA[G/T]TCCAAAATCTAAAATTTCGGTTAATGGAGTTGGTC	2	f	Aradu.A01	157511	A.duranensis	A
AX-147207632	GGTTAATGGAGTTGGTCCAGGTCCTAGCCCTGGTA[G/T]TGGTCACAAAATAATCACCGGAAAAAATACTACTC	2	r	Aradu.A01	157565	A.duranensis	A
AX-147207633	TCTTGATGATGCATTAGCTGCAAGTTCGCCAGATG[C/T]GTCATCCGATAAAGAAGTTGAAAATCAAGATGAGC	2	f	Aradu.A01	192838	A.duranensis	A
AX-147207634	GGCAGTGAAAGAGAAGAAGTTTTTGGTTCATCCAC[A/G]ATGGATAGAGGCTGCAAATTATTTTTGGGAAAAGC	2	r	Aradu.A01	197745	A.duranensis	A
AX-147207635	TTATATATATTGTCTTTCTCGTTTTCCGGGAAAGT[A/G]GAGAAGTAAAATATGAATACCAGAGCACGCACCAG	2	f	Aradu.A01	229099	A.duranensis	A
AX-147207636	AGAATCTCAAAACATCAAAGATCAAAGTCATTTTC[A/G]CAGAGCGAGTTTCATTCGATGACAATGGGAAGGCC	2	f	Aradu.A01	230496	A.duranensis	A
AX-147207637	GACGTTGCGACCGATCACACAGGGAAGCTAGTCAA[C/T]GGGAGGCAGTTTCACAGAAAACAAGAGTCATTTTC	2	r	Aradu.A01	230616	A.duranensis	A
AX-147207638	ACTGTTAAGTGCTTGTGTAGCATATTTTTAAGAAT[C/T]GGAACATCCAATGACTTTTTGATGGAGCCGAGAAC	2	f	Aradu.A01	231463	A.duranensis	A
AX-147207639	AAGGAAAAAGATCAGTTGTGTGATCCTTATGGTAT[C/T]TGTTCGGAATCCAAAACAACAGATGTTGGTCCATA	2	f	Aradu.A01	231562	A.duranensis	A
AX-147207640	TAGACTCCTTCCAGAAATCCCTTGCTGTTTCTTCC[A/G]TTGGCGCCTTTCACTGCGCTCAACAGGTAACAATC	2	f	Aradu.A01	253683	A.duranensis	A
AX-147207641	CGGTCGAGCGCTTCAAGTTGATGAACACTAAGAGT[C/T]GCTGCACAGAACTCGTCAAAATCCATCCTTCTAAA	2	r	Aradu.A01	280183	A.duranensis	A
AX-147207642	AGGAGCCTTTGAAACGCAGAGACCCATGGAATCTC[C/T]GCGAGTGTTGTGTTCTAATCTGATTCTAGTTTCAA	2	f	Aradu.A01	287481	A.duranensis	A
AX-147207643	ATCTGCAATGAAATTGTGGAGTAGTTTCGAATTTG[G/T]AAATGGGTTTTGGGAGATTATGGCTTTGTGTTTGG	2	f	Aradu.A01	287615	A.duranensis	A
AX-147207644	ACAATTTTAAGGTCCATTTGTCCTCACCGTACATG[C/T]GAAAAACATTCACTGATGTGTTATGTATCTTCCCA	2	r	Aradu.A01	293429	A.duranensis	A
AX-147207645	ATAATCTGTGCTGTTTCATAAGCTCGTTGCAAGTC[A/G]GAAGAATATATAAAAGAGATCTTAGGCTCCCTGGA	2	f	Aradu.A01	297348	A.duranensis	A
AX-147207646	TGTTCATTTCCTAGTGCCTTCGCCCTTTCCACATG[C/T]GGTAACAGGTTATGGGCAAGTCCACTCAAGAATGC	2	r	Aradu.A01	298343	A.stenosperma	A
AX-147207647	TAGAGTTCCAAGCTTTGGAAGAATCCAGCGCCAAT[G/T]CTGTTCAGCAGCACGTCTATCACTCGGAAAGTCGT	2	f	Aradu.A01	304846	Arachis hypogaea	A
AX-147207648	GGGGAAGTAGAGAATAATGGCACAAGATGGGAGTC[A/G]CATAAATTTCAAGCCAAATCCATAGGCAAGTTTGA	2	r	Aradu.A01	305166	A.duranensis	A
AX-147207649	CGAGTAAAATTCCTAACGACCGATTCTGTTATGGC[A/G]CCACAATGGTCGCGGACATATTTATTAATTGAACC	2	f	Aradu.A01	327021	A.duranensis	A
AX-147207650	TCTAACTGCTTTATAGACTCTATGGAAGTTGGATC[C/T]TCGTGACATAATTCTACTTCTTTCACAGCACACAA	2	f	Aradu.A01	327713	A.duranensis	A
AX-147207651	GGATGAATGGATGATTCTGAATTAGTTATCTCAGG[C/T]GCAGACCAGAATTGGTTTCCTTTTGGAGCCACATA	2	f	Aradu.A01	328478	A.duranensis	A
AX-147207652	ACATAATGATATGGCACGAAATCATCTGTGCTACA[C/T]GGACTGATCTTGGGACTTGCAAAGGGACTACTCGA	2	r	Aradu.A01	328544	A.duranensis	A
AX-147207653	TTGGGACTTGCAAAGGGACTACTCGAACCACTCCT[A/G]CCGGAGTGGCTTAAGCAATAGTTTTCTTGAGATCT	2	r	Aradu.A01	328589	A.duranensis	A
AX-147207654	TCAATATCAAGATTACTCACGTCCACCTCAATTTT[C/T]GAAGGAATGTGCTCTGATGGACAGAGATATTTTAC	2	f	Aradu.A01	342201	A.duranensis	A
AX-147207655	CCCGGAGATAGGCACCACATCACCATGAATAGTGT[G/T]ATGTCATCATCAATATCAACAGAATTTGGCTCTGG	2	r	Aradu.A01	343971	A.duranensis	A
AX-147207656	TTCTGAACACCAAGACAAACATCTTCGCCTTTGAA[C/T]ACAACCGGAACATCAACCTTCAAATTCATCCCATC	2	f	Aradu.A01	344413	A.duranensis	A
AX-147207657	CTTTGATGCCACCATCTTCTGTGCAGCATAATGGA[A/C]CAATGAATGCTAATGCCGACCTGGATCCAGAGCAG	2	r	Aradu.A01	351755	A.duranensis	A
AX-147207658	TGAAACATTCACTCCTGACTGGTACAACATGAACC[A/C]TGATGAAACTGAAGTTCTGATTTTAAATATCCATT	2	r	Aradu.A01	354250	A.duranensis	A
AX-147207659	AAGTTCTGATTTTAAATATCCATTCAAACAAGTAT[A/G]CATTTCCGGATTTCATTCAGAAAATGAGAAAACTC	2	f	Aradu.A01	354297	A.duranensis	A
AX-147207660	CCCTCTTCCATCACTTTACACAAGCCAAAGACACT[A/C]ACTCTTATAAGCCTGATGAAAATCTTGTCCATGAG	2	f	Aradu.A01	373029	A.duranensis	A
AX-147207661	AGTCCAGCCGACACTTTTAGCACAGCCAACAGGGT[C/T]AGTCCAGTCAGCACTCTCAGCTCATACTGTACATT	2	r	Aradu.A01	390660	A.duranensis	A
AX-147207662	TTGCTGACCTTACCAATTTCAGCGGGTAACCCACT[C/T]AGTGAATTGTTTGAAAGATCCAACACAAGAAGATT	2	r	Aradu.A01	397391	A.duranensis	A
AX-147207663	TATATAGCTCCAGAAGTATTGCTGAAGCAAGAGTA[C/T]GATGGCAAGGTAGTATTTAGTTTCACAGTTTTGTT	2	f	Aradu.A01	405426	Arachis hypogaea	A
AX-147207664	TATCCTTTTGAAGATCCTAGTGAACCAAAGGATTT[C/T]AGGAAGACAATTCAGGTAGATCAGTTCTCAAGTTG	2	f	Aradu.A01	406282	Arachis hypogaea	A
AX-147207665	CGATCCAACTCTCTCGCGTATTGTTTCATTTCTTC[G/T]ACCAGAGGAGTCAACGCATCTAAGGTCTCCTTCTT	2	r	Aradu.A01	413869	A.duranensis	A
AX-147207666	AATCGACAGCCTTCCAATTGAATTCGGTAACCCTT[G/T]CAAATCAGTACAACAACTAAGCCTTAGAAGTTCCA	2	f	Aradu.A01	426003	A.duranensis	A
AX-147207667	TGGGGAAGTGCATTAAACTTGTGACAATTTGTAAT[A/G]CTGATATTCTTTAGTGGGGTAATATCACACAACTC	2	f	Aradu.A01	426097	A.duranensis	A
AX-147207668	AAACATATCTTTGCAGTAGTCAATGCTCAATTCGA[C/T]TAGATTTGGAAATGCTTCCGAAATTGGGATGTTGC	2	r	Aradu.A01	426180	A.stenosperma	A
AX-147207669	CTTCCGAAATTGGGATGTTGCCATTTTGGAAAACC[C/T]GAGTCATATTACACATGTAGAGGGATATTTTTCTT	2	f	Aradu.A01	426230	A.duranensis	A
AX-147207670	GACAGGGATTCTTTGATCTTCGGGGAATAACCCTA[A/G]GTCCATGAAACACTCCTTTATGAAGGGCTTATTCT	2	f	Aradu.A01	427357	A.duranensis	A
AX-147207671	ATAAAACTACCATTTGGTTAACTGCATCATTGTCG[C/T]TTTTAAACTCAGGCACTTGATATCCACATTGTTCG	2	r	Aradu.A01	428069	Arachis hypogaea	A
AX-147207672	TTTTTAAACTCAGGCACTTGATATCCACATTGTTC[A/G]AATAGTCTCTCTACAATGGTCTTCAACTTGGGATT	2	r	Aradu.A01	428104	Arachis hypogaea	A
AX-147207673	TGGAAGGCTTATGCAGTTTGATATGTCCAGAAGTC[G/T]CAGATTCGAAAGCATTCCAATGGATTCTGGTAATC	2	f	Aradu.A01	459988	A.duranensis	A
AX-147207674	GGAATTTCGCAGATTCCATTAGGCAATTCAACCAT[A/G]TCTTTGCTGTAATCAATGTTCAACTCTACTAGATT	2	r	Aradu.A01	460175	A.duranensis	A
AX-147207675	AGGAACAGAAATTCTCTCTAGTCTTATTCTTTTCA[A/G]GCTTGGTAAGGAATCAAGTAGCTTGAAATTGTTGA	2	f	Aradu.A01	460348	A.duranensis	A
AX-147207676	CATTCTGTGTCTATGTTCTGTTGCTTCTTGATTGT[C/T]CTCATAAATTGCAAGTTCTCTTAGAAGATCATGCA	2	r	Aradu.A01	461328	Arachis hypogaea	A
AX-147207677	TACCTTGCAACTAAGACATTAGCCAAATTCATAGA[A/G]TTTAATGTGTTGATAATAGTCATTGCCTCTATGCC	2	r	Aradu.A01	462357	A.duranensis	A
AX-147207678	AGCCCTAGGTCCATGAAGCACTCCTTTATGATAGG[A/C]TTATCCTCTAAAATTTCCAAAATATTTTCGAGGCA	2	f	Aradu.A01	462504	A.duranensis	A
AX-147207679	GTGCCAAATCTAGGATATGCAACCCTTGAAGTAAC[A/C]AGAATCTTGTAATCTGATGATGTTTGTATTTTGAA	2	f	Aradu.A01	463535	A.duranensis	A
AX-147207680	ATGTTTTCGAGCATGTGATGAATAAGATATTTTCC[C/T]TGAATTTACCTAAGGAAACGAAAGAGATCTGTTTA	2	r	Aradu.A01	463788	A.duranensis	A
AX-147207681	CTGTGAGGATTACCGACCTTAGAACTCCTCTGTTC[C/T]GATTGCTCTTTCTTGCCGTTTGAAGCATTTCAAGG	2	r	Aradu.A01	468457	Arachis hypogaea	A
AX-147207682	AGCCTGGTGATTGATTCTGGCAACTCTGCTAAACT[A/G]GCACATGAACTAACCCTTAATGATTCCAAATTTAC	2	f	Aradu.A01	491796	A.duranensis	A
AX-147207683	AATTTACCAAGTTTTTTATTCCTTCAGGAAGTTGA[G/T]AAAGCTTATGACACTTTGTTATGCTTAGCTTCTTT	2	f	Aradu.A01	491860	A.duranensis	A
AX-147207684	CTTTAATTTTCTCATTTTCTTCATGAACATTGGTA[A/G]GGTGAACTTTGCAGCTCGAATATTCAACACTAAAG	2	f	Aradu.A01	492230	A.duranensis	A
AX-147207685	AACAGAAATTACCTCTTTCACGACATCATCAGGAA[C/T]ATCGGAGCTGCTATGATTTAGAGATGCCGAGTGCT	2	f	Aradu.A01	493975	A.duranensis	A
AX-147207686	GGCCAAACATCATCCAGTACTAACAATATTGGATT[C/T]TTTCTAACCAGCTGATTCAGAAGATTTTCTATTTG	2	f	Aradu.A01	494189	A.duranensis	A
AX-147207687	TCAATTCAACTCTCTCATTTCTTGGAACCATTTTA[C/T]TCAATTTCCCAATCTCAACCTGAATTTCCCTAACC	2	r	Aradu.A01	495814	A.duranensis	A
AX-147207688	GAATCGTAGAGCTCTTCAAGTTCCTCTTGGCGATT[C/T]GCTTTACCACAGCAATCCCACCATTGGAGTTTAGA	2	r	Aradu.A01	495975	A.duranensis	A
AX-147207689	GAAAGACCTACATGTTCAGGATCTCAAATATGGGG[C/T]TATCAACATCAATTAACTTCAGAATTCAGGGTCAT	2	r	Aradu.A01	511520	A.duranensis	A
AX-147207690	CACATCTTATATATTATTAGGGCATTCTTATCAAT[A/G]GCCAATTTCCAGGCCCTACAATTGATGGCATCACT	2	f	Aradu.A01	523590	A.duranensis	A
AX-147207691	AGGACATCATGGCAAGATGGAGTATTGGGAACAAA[C/T]TGCCCAATCCCTCCTAAGAGCAATTGGACATACAA	2	f	Aradu.A01	524484	A.duranensis	A
AX-147207692	GGGTTAACAACATCAATCAACTTCAGGATTCAAGG[G/T]CACTCATTGAAACTGATTGAAGTTGAAGGTGCTCA	2	f	Aradu.A01	525240	A.duranensis	A
AX-147207693	AGATCTGCAATTTGGCCAAGGCAATATTTGGGACA[A/G]GAATTGTATCTCAGGGTCTGGAACAACGAGCAGAG	2	f	Aradu.A01	527440	A.duranensis	A
AX-147207694	TACACTGAAGCTAACATCCCTGACAATGCACTGTT[A/C]TGTGGCATGGCCAAACACCTGCACTAATCATATTA	2	f	Aradu.A01	527515	Arachis hypogaea	A
AX-147207695	ATCCCTGACAATGCACTCTTCTGTGGCATGGCCAA[A/G]CACCTCCACTAATCATATTAATTACTCTATGTAGA	2	f	Aradu.A01	527530	A.duranensis	A
AX-147207696	CAATGTTGTTTGGGCCCAACTTCATATCCACCAAG[A/C]TCTACCAACACTGCTCCACTGAGGTAAATGTCACC	2	r	Aradu.A01	567530	A.duranensis	A
AX-147207697	CACTGAGGACCTTACGATTTCATTGGAGTATCAGC[A/G]ATTGATGATCCAAAACTCTGGGATTAATGACGTCA	2	f	Aradu.A01	578188	A.duranensis	A
AX-147207698	ATTAATGACGTCATGGAGATCAATGGCGCAGATCA[C/T]ATGGCTATGCTTTGCAAGCCCCAAGAACTTAGTGA	2	r	Aradu.A01	578246	A.duranensis	A
AX-147207699	ATATCTTGGAGGCATGAAAATAGTTGTATTGGTGT[A/G]GAAAACATCAAAAAGTGATCAGAACCATCTATCTT	2	f	Aradu.A01	600429	A.duranensis	A
AX-147207700	TGATATTTGGACCTGGCATGAGTGCAGCAACGAAA[A/G]CAGCAACAGAGACCTTTTCAGGGAATTGCTCCATT	2	f	Aradu.A01	602849	A.duranensis	A
AX-147207701	GAAATGTCTCTCCATCCTTCTAAGATTTTCTGATC[C/T]TCTTGTAAGTTGTGTCTAGATCTCTTAAGTAGTTG	2	r	Aradu.A01	603168	A.duranensis	A
AX-147207702	ACCTAATTTTCAATTTCGATCTAACTATGCCAAGG[A/C]AGGGTTGCATGGAGGGATCAAAGCTGAATCTGAAT	2	r	Aradu.A01	605585	A.duranensis	A
AX-147207703	CGTCTGATGTTGAAAGAGATGACCGACTCTTAAAA[A/G]ATAACCATGCGTCTGAAGAAGAGAGAGGCAGCACC	2	f	Aradu.A01	605698	A.duranensis	A
AX-147207704	ATGTGCTAGCGAACATAACCAAGCTTCATGGATCA[A/G]ACAACATCCACACAATGTTTGAATCATTTTTCAGT	2	f	Aradu.A01	605830	A.duranensis	A
AX-147207705	AACGATCATTAAGAGTTTTGTTTTCCATGGTGTAC[G/T]GAATCCTTATTCTAAAAGACAGACATGTTTGTTGA	2	r	Aradu.A01	605967	A.duranensis	A
AX-147207706	TGCCTCTGAAAGAAACAGGTGGAAAAGGTGCACGG[A/G]ATTAAAAATGTCCAACAGATCAAAAAGAAATTCTT	2	r	Aradu.A01	607242	A.duranensis	A
AX-147207707	AAAAGCTCATCATCATAATCTTCCTCCTTCAAACC[C/T]TTGCATATAACACGCAACACTTGAGTGATGCCAGC	2	f	Aradu.A01	610614	A.duranensis	A
AX-147207708	CTTTTGTGGCTAAGTTTCTTAACCCGGCATTTATC[A/C]GGGAAGATAGTCTTCCAACTGTTGAAGAAGGGTAT	2	f	Aradu.A01	624576	A.duranensis	A
AX-147207709	TTAGACTGCAAATAACGGTTTTCCTCCACTAAATC[C/T]GTGGTCAAATTCAGTAATATTGGCCGCTTCGGATC	2	f	Aradu.A01	637041	A.duranensis	A
AX-147207710	AACCTTGTATTGAAAGACGAGTTTACTAACACAGC[C/T]GGATAAAGAACATCCTTTTGAATATTATCATATGG	2	f	Aradu.A01	637518	A.duranensis	A
AX-147207711	CATTTGTAGCTTACTGCTTACCTGACATCAGCATA[C/T]GCAACAACCCAACCTCGATCTAGGAGGCTTTTTAG	2	f	Aradu.A01	638197	A.duranensis	A
AX-147207712	CCATCAGCTGAAGGGACATCAAATTGTTCACAGGC[A/G]TAAAATTCAGACAATTCATTCCATGACTGGCTATC	2	r	Aradu.A01	638389	A.duranensis	A
AX-147207713	GGCTATCTTCCAACTTTGAATTCACAGGACCGGAA[A/C]ATTTTGAATTTGCATTGTCTAGGGTGACACTTGCA	2	r	Aradu.A01	638453	A.duranensis	A
AX-147207714	TTGAATTTGCATTGTCTAGGGTGACACTTGCAGAA[C/T]TTGCTCCATAAAGTATTCGTGTTCTTTCATGAAGC	2	f	Aradu.A01	638492	A.duranensis	A
AX-147207715	TGATGCTCAATTATGCAATGAGCTAGAGAAGGGCA[C/T]TCCCAAACTAGTTTCAAGCCGGATAATGGATCAGC	2	f	Aradu.A01	639847	A.duranensis	A
AX-147207716	ACCCGATCTACCTGAGGCTTACTACACAAGGAACC[C/T]GAGTTCAAATTTCTCACAGACAACTTAAAGTAGTC	2	f	Aradu.A01	640362	A.duranensis	A
AX-147207717	AGATTGATAGGAGAAATGTATCTGTTGTCTCCATC[A/G]AGAAGCTGCTTGGCGAGGATTAAGTTTGCAGCCTC	2	r	Aradu.A01	643492	A.duranensis	A
AX-147207718	GAGAGAACTGGGAGAAGATAATTGTTGAGGAAATC[A/G]TTGGCTCCAATAGTAATGGAGAAAATTGATTTCTT	2	f	Aradu.A01	646186	A.duranensis	A
AX-147207719	ATAGTAATGGAGAAAATTGATTTCTTCATTATGTA[C/T]TCTTTGGCTTTTGATTCACCTAGCAATTTATCAAT	2	f	Aradu.A01	646231	A.duranensis	A
AX-147207720	CCAGTTGCATTTGGGGCCAAAAATGGGACAGCATA[A/G]TTTGGTTGTCCCAATTCCTCTCCTGAAAATAGTTT	2	f	Aradu.A01	646540	A.duranensis	A
AX-147207721	GTTGAAAGATAGTTGTTATTTCCAGCATCCACCAA[G/T]GAGTCTCCAAATATAAAAGAAGCTCCTAACCCATC	2	f	Aradu.A01	647307	A.duranensis	A
AX-147207722	AAGCAGCTCATCATTATATGGAACAACTTTTTAAC[C/T]CCATTAGAGAAACTTGTAACCTTGCCTCAATGAAG	2	f	Aradu.A01	647489	A.duranensis	A
AX-147207723	GATGATGATTCCGTGGTCGAGATAAGGAGGAACCC[A/G]TCGATGCTTCAGAAGCTGCAAGAGAACAAGCTTAG	2	r	Aradu.A01	664280	A.duranensis	A
AX-147207724	TGTTGCTTTGAAAGGATCCTGGCTCAATCAGCATC[A/C]AAGCTTCGAGAACAGCTCTACGTCTGAAATATGTG	2	f	Aradu.A01	666094	A.duranensis	A
AX-147207725	CCATCTCCTCTGGCTCTTTCTTATGCATCATTTCC[A/G]ACTTCCCTGAACTTCAAAACATGTATTCGATCAAC	2	r	Aradu.A01	685389	A.duranensis	A
AX-147207726	TCAACCTGAATCCCTGGCATTCCAAATGCTGGTCC[G/T]TTCTTCCATTCCTGAGGAATTGAAGTTGCCGTGAG	2	r	Aradu.A01	685455	A.duranensis	A
AX-147207727	GCTCTTGGATTGGCTCGTATCTTCCTAATTAAGTA[A/G]TTCTCCAAACCAATGCCAGCATCCACTATTCTAGT	2	f	Aradu.A01	686144	A.stenosperma	A
AX-147207728	CACCATCGTCCACTTCACATATTAAAGGTATTATG[A/G]TCACCCAGGTATCCATATGAGGAGCTTCCCCATGC	2	f	Aradu.A01	686268	A.duranensis	A
AX-147207729	AAACTAAAGTTTAGTCTCTCTTGATTCCATTTTAC[A/G]ATCTCTCTAGCATATTTAAGTGCTGCATCGACACT	2	r	Aradu.A01	696110	A.duranensis	A
AX-147207730	TCGACACTATCTGGCTCCAAGCCTTTCACCAGAGA[C/T]ACATACAACTTTCTACCTGTAATAGATGAATAAAG	2	r	Aradu.A01	696173	A.duranensis	A
AX-147207731	AGTCACAGGAGCCGGCTTAACCGGTTCACATTCAT[C/T]GACCAAAGCTTCATTACGATTACCATCACCATCAA	2	r	Aradu.A01	700978	A.duranensis	A
AX-147207732	CCATCAACATCATCATTATCTGAATCATTATTAAC[A/G]GTGAAAGTATGAATAGGTGCACGTTTAACATCACA	2	r	Aradu.A01	701042	A.duranensis	A
AX-147207733	CTCCCATGAGTACCCATTGCCATCCCACTGTTTTC[A/G]TTTTGTTTATCCTTTTTGAATAATATCTTATCTCC	2	r	Aradu.A01	730918	A.duranensis	A
AX-147207734	TTCTTCATAATTCTAGAAGTTATAACGGAGATGGT[C/T]GTACTCCAGTGGTTAACTTTTTGACTGGAAACAAA	2	r	Aradu.A01	732683	A.duranensis	A
AX-147207735	TAGCTCAGATGCTAATGGTCATACTGACTTGGTGC[A/G]AGGAAACAATTTGACAGCCTCTGAAAGGTTAATCA	2	r	Aradu.A01	733029	A.duranensis	A
AX-147207736	TCTCACTTTGCTCTTGTTTTTGCACATGAAAATGA[C/T]TCCGGTAATTAATCTCTTCGTACTTCTGTCCTGCA	2	f	Aradu.A01	733743	Arachis hypogaea	A
AX-147207737	ACAATTATGTGGTTTTCCTTGATATCATTGTTTGC[A/G]AAGAACGACATGGGTGTGCCTTTGAGATTGAATTC	2	f	Aradu.A01	735024	A.duranensis	A
AX-147207738	TATTTTGTTGCAAGGAGGAAAACTTCCTCGTATCG[A/C]TATTAATATTGAGAAAATTACTCTGCATATTGTTC	2	f	Aradu.A01	735428	A.duranensis	A
AX-147207739	GATGAGGTTGCATCTGTGGTATTAGAACCAGGGGA[C/T]TATATTGATGATTCTATGGCAATGTTCGATGCCAT	2	r	Aradu.A01	738171	A.duranensis	A
AX-147207740	CTGCTGTGAAGGATGAGATGGCGGGTGTAATCTCC[A/G]TTGGAAGCAAACAGCGAATGCCACTACAGCTGAAA	2	r	Aradu.A01	741975	A.duranensis	A
AX-147207741	GATAGAACTATATTACTTGATAGAAGTCCAGGAGT[C/T]GATGAGGTATTGCAAAATATATTGCTGCATCAATT	2	r	Aradu.A01	748457	A.duranensis	A
AX-147207742	TGGATACGGTTTATAGACAAGAATACCTGAGAGTT[A/C]GAGTTATTGACAATCAGGTAATCATTGAGTGAAAT	2	r	Aradu.A01	748884	A.duranensis	A
AX-147207743	CTCCACTCTGCAATAGATCCTCCAATTTATCACAG[A/G]GACATAAAATCCAGTAACATACTCTTGGACTATAA	2	r	Aradu.A01	772732	A.duranensis	A
AX-147207744	GATGCTTGGACTCTCTACTCTGTTCACAAGGTAGC[C/T]GAGCTTGCGTTTCGATGCCTGGCTTTTCATAGCGA	2	r	Aradu.A01	773107	A.duranensis	A
AX-147207745	ATAATAGTAAAAATAATGAATACCTTTGTAGAGGT[A/G]TCGTCGAGGTTTGGATTTGTTTGGCAAGCTAAGGT	2	f	Aradu.A01	776205	A.duranensis	A
AX-147207746	GAAGAGAGATCTAAAAGAAAAAGATGTTGTATTAG[C/T]GGAGACCCCATCTCAGTTCTCATTTGCTATAGCCA	2	f	Aradu.A01	784799	A.duranensis	A
AX-147207747	TCAGTTGGATATAAAAAATCTACACAGGGTACTCT[C/T]GAAAACTTCACCAATGTTGCTATTAAGTATCTCGA	2	f	Aradu.A01	784896	A.duranensis	A
AX-147207748	TAGCTCCTCATGTTCTAATAAAACAAAAGGTCAAG[A/G]TTTTCATATTCCAAGATGGCTCCCAGATTTTCCCG	2	r	Aradu.A01	785234	A.duranensis	A
AX-147207749	CAGAGTTTCCCGAGGAAAGGTTGTACAAGAATTGT[C/T]GTAAGGTTTCGGTTAAGGAGAGGAAATTCGGTGAG	2	f	Aradu.A01	785293	Arachis hypogaea	A
AX-147207750	GAGAGGAAATTCGGTGAGAAACTCTGGGAACATTC[A/G]CTTGGAGCAGAACATTTCAGTGGTAATTTGGAAGA	2	f	Aradu.A01	785346	A.duranensis	A
AX-147207751	GCGAATCTCAAGGCTGAGAAATTCTACAACTTCGC[A/G]ATCTCACTTCCGGATCAGGCCAGGCTATTGGACGA	2	f	Aradu.A01	795710	A.duranensis	A
AX-147207752	TGATTTTTAGGCACATCCATGGCTATCAGAATCGG[C/T]GAGGGAGAAGATTTGTGGATTGTTGGATTGCCAGA	2	f	Aradu.A01	795965	A.duranensis	A
AX-147207753	TTACTGATACTTGATCGCACAAACTGGAGGACCAA[C/T]ATGCTCACTTCATTATTAGTGCCTTACATATTCTT	2	r	Aradu.A01	821055	A.duranensis	A
AX-147207754	GAAGCCATTAATTACAGAAATTACACAATCAGCCT[A/G]GTGGATCCCAATATTGAAAAGGGCGACTTCTTTTC	2	f	Aradu.A01	832348	Arachis hypogaea	A
AX-147207755	CTCCCAGGAAACTTGCATTTAACAGTGTGGCAAAC[C/T]CAGCAACATAAGCCATATATTTCGATTGGAAGGCG	2	f	Aradu.A01	833671	A.duranensis	A
AX-147207756	GCAACATAAGCCATATATTTCGATTGGAAGGCGAC[C/T]CAAAGAACTGCGGAATCAGCATGTACGAGCTACAA	2	f	Aradu.A01	833709	A.duranensis	A
AX-147207757	CCATTAATTACAAAAATTACATAATCAGGCTGGTG[A/G]ATCCCAATATTGAAGAGGGCGACTGCTCTTCCCTG	2	r	Aradu.A01	833838	A.duranensis	A
AX-147207758	AAACCATTGAAACCGAAACCAAGTCATGAATCTGG[A/G]ATTCCAATACCAAATGGCACACCCAAAGCAGCACC	2	r	Aradu.A01	873824	A.duranensis	A
AX-147207759	CTGGATGCTGTAGTTTGCGTGGCACTGGACCTTTT[C/T]GTATCCTATATACTCGTCTTTAATTCTTATATATA	2	r	Aradu.A01	877697	A.duranensis	A
AX-147207760	ATCAAAATCCTTAACAATTTATGACAGATAATACT[A/G]CAATACATCTACTATAAATACTTCAGGAGGAGAGC	2	f	Aradu.A01	878257	Arachis hypogaea	A
AX-147207761	AGGCTCGCTTATCGTGCCCTGTTTTGATCTCTGGA[A/G]ATTGAAAATCAGTTATTCCCTTCCGTCCCTCATAG	2	r	Aradu.A01	889701	A.duranensis	A
AX-147207762	TATCAGTATAACACTTCTTATAAGGTCCAAAGTGG[A/C]GACAACTATTTCATCATTGCTAACAACACTTTTGA	2	f	Aradu.A01	901883	Arachis hypogaea	A
AX-147207763	CACAGAAACCAACCATCAATCCTTTTACCACACTT[C/T]TGGTTCCCCTTCAAGAAAAGCCATCAAGTTCACAA	2	r	Aradu.A01	902190	A.duranensis	A
AX-147207764	AGGAAGAAGAAGAAAGGCAATTCTGTGATTGTGTC[C/T]AAGAGCTTTGAAGCAATTGAGAAACAACAGGGGAA	2	r	Aradu.A01	902432	A.duranensis	A
AX-147207765	GGTATCTTGTTTATGAGTATGCTGCTAATGGACCA[C/T]TGAGTGATTGTATTTTCATGGAAAATGGACAGTTC	2	f	Aradu.A01	902778	A.duranensis	A
AX-147207766	CTCAATACCTTCTCTTTTGTAGAAGTCTTAACAAC[A/G]TCAATAAGTCGTGGAAGGGCCCTCGAAGTAGCCAA	2	f	Aradu.A01	907490	A.duranensis	A
AX-147207767	ACTGAGTGATTCAGTTAATGAGATACCTAAAATGT[A/G]CATTGTAATGGTACAAGTCTAGGTTGTCTTGTTTA	2	f	Aradu.A01	919975	A.duranensis	A
AX-147207768	GCACATCCTTTCTGGATGCAGAAATACTGTCCTTC[A/G]CATGAGCGTGATGGAACTCCTCGTTGTTGTAGCTG	2	f	Aradu.A01	922352	A.duranensis	A
AX-147207769	ACCGAGTCATAGATATGATAACTGAGCCTTACAGG[C/T]TAATCCGCCATTGCGAAGTGACAGCCATACTTGTT	2	f	Aradu.A01	923426	A.duranensis	A
AX-147207770	GTGCTAGCTCACATGTGGCTAGATTCAGAGATCTA[C/T]GCTGGTTCAGGAAGTGATAGTGCATCATCGTCCTC	2	f	Aradu.A01	923968	A.duranensis	A
AX-147207771	GGCGAGTTTTTCAAACACCAGATTGAGTCCGATCG[C/T]TCATCGGCTTATGGAGATGGATTCAGAGAGGGGAA	2	r	Aradu.A01	924121	A.duranensis	A
AX-147207772	AAATAGAGAACGTACGGGTGAAGAAAATGCTCGAA[G/T]AGCCAGGCTCTCAAAATGTTGACAGATCGTTCAGG	2	f	Aradu.A01	939271	A.duranensis	A
AX-147207773	ACTAGACCCAAAGACGAAGATGATGATCCAAACCC[A/C]ATGGGTCCTTGAATATGCAATGCTTGGTGTTGTTG	2	r	Aradu.A01	941059	A.duranensis	A
AX-147207774	TTATCATGTTGATGATGAACTATGACACCACCGTT[A/G]TTCAAATTACTTTGATCATGTTGATTATGATTATT	2	f	Aradu.A01	941551	A.duranensis	A
AX-147207775	TCTATACTAATTTGAAATAATCATTGCTGCTTTGA[C/T]AACATTGAAGTATGAGTCATGGCATTGCTGCCTTG	2	r	Aradu.A01	989580	Arachis hypogaea	A
AX-147207776	TCTTGAACAGACACAACAGAGAATCCATGCAACTT[G/T]TGCATGAATTATAAATCATGTCAGTTGAACCGCCT	2	r	Aradu.A01	990171	A.duranensis	A
AX-147207777	GATTTCAACATATATTTCAACATCCTCGCATTCAT[C/T]GATTTGGAGCCACGACAAGTTGGTTTCATCAGAAA	2	f	Aradu.A01	992328	A.duranensis	A
AX-147207778	GGAACAGTCTTTTTCTTGACTGTGCTTCTTGCCGG[A/C]AGCGGCGAAGAGGGTGTCGGTTTATTCAAAGGATT	2	r	Aradu.A01	992680	A.duranensis	A
AX-147207779	GGTCCAGTGGTCGGAATTCTGAAGGGCTTTGCAGG[A/G]CTGAGTGGTGCAATCTTGACACAAATATATGCAGT	2	r	Aradu.A01	1005814	A.duranensis	A
AX-147207780	ATGGTTGCTGTTGGTCCAGCATTGGTAGGAGTAGG[C/T]CTAATGTTCATTGTTAGACCTGTAGGAGGTCACAA	2	r	Aradu.A01	1005919	A.duranensis	A
AX-147207781	TTCATCATTCCTATCGCATTAGTTTTCGGTCCGGA[G/T]CAAAAATCTCCAGAGGAAGAGGCACTGCTTCCAGA	2	r	Aradu.A01	1006156	Arachis hypogaea	A
AX-147207782	AACAGAGATCATGTCTATCCAAGACCAGCTGCACT[A/G]GCTGTATTTCAACTTATTATGACCGTCGGCCATCT	2	r	Aradu.A01	1006721	A.duranensis	A
AX-147207783	GCGATTGTTCCGGCCACTGCCTCTGAATTGTTCGG[A/G]TTGAGAAACTTTGGTGCATTGTACAATTTCATCAC	2	r	Aradu.A01	1006868	A.duranensis	A
AX-147207784	ATGTGTTCCATTACAAGTTCCAAACCAGCTCATGG[G/T]ATCAAAACCTTTGATTTTGTGGGTATGTATGTGCT	2	f	Aradu.A01	1016728	A.duranensis	A
AX-147207785	CGTGGATCGTACTCTGTTGCTTGTCGAAGAGCCCT[A/G]GCAAAAGCTTTGAAGGTTGCCTCAATAATATGATG	2	r	Aradu.A01	1018500	A.duranensis	A
AX-147207786	TAAACTACTAACATCAAGCATATGATCAAGGAAGG[A/G]AATTCCAGTACTACTATCAGCAACTCCACAACCAT	2	f	Aradu.A01	1020364	A.duranensis	A
AX-147207787	TCAGCAACTCCACAACCATCCAGGTTTATTTTGAC[C/T]GAGACATTAGTCTCCTTAGTGACCCTTTTCACCTC	2	f	Aradu.A01	1020416	A.duranensis	A
AX-147207788	AATGTAGGGATGTTGGGTTCAGCGTCCTCTGAAAA[A/C]ACCTAACCCTAGATTTGAGAAGCAGGGATGAAGGG	2	f	Aradu.A01	1020727	A.duranensis	A
AX-147207789	AGGATTCAAGTTACTGATCCTGTTGCAAGATATTA[C/T]GGATTGAAGCGTGGACAAGTTGTTAAGATAATCCG	2	r	Aradu.A01	1034923	A.duranensis	A
AX-147207790	CTACAAGTTTGTTCAGTTTGTGTTCCCTGCTAATG[A/G]CCATTCTTTTTGCATACTCTGCATCTGTTCAATTA	2	r	Aradu.A01	1037494	A.duranensis	A
AX-147207791	CTATATTCATGTGCTTGCATCGTTAATTTGACAAA[C/T]GGCGTTGTCTCAACCAAACTGAGAAGGAAAATTGG	2	r	Aradu.A01	1037683	A.duranensis	A
AX-147207792	CCTTTTTCTCTGTTTTAAAGACTTCCAATTTAACC[C/T]GTACTCCATTCTGCAGTATTCTATTTGGACATGAT	2	f	Aradu.A01	1040768	A.duranensis	A
AX-147207793	CTGCAAAGTTTTGCTGCCTTCAAATAGACCCTTTC[A/C]CGCAAAATTCCATATTTCTCCTCTAGTGAGGCCTT	2	f	Aradu.A01	1041870	A.duranensis	A
AX-147207794	AAATGAGGTTGTATTGTTATTTCCTCCATGCCAAG[G/T]GACTTTGTCGCCTCAATGCGTCTCTTTAAATTAGC	2	r	Aradu.A01	1042092	A.duranensis	A
AX-147207795	GATCAAATTTCAACCCACAAAACCTGCAAGTAAAC[C/T]TCCGAAAACCACCTGGATTCTCAGACATATTCTCC	2	f	Aradu.A01	1042345	A.duranensis	A
AX-147207796	TGATTTCTTTTCCGTGTATTGTGTGTAAAATTTGC[A/G]GTCTCATCATGAGGTTGGTGTTTCTTGCAGAATGA	2	f	Aradu.A01	1043415	A.duranensis	A
AX-147207797	AGCAGTTCTACCTTCACACATTGGTGTATCAACTG[A/G]AACATGTTTTTCAGCTTTTGCTAAGATGCCCAGAA	2	r	Aradu.A01	1043525	A.duranensis	A
AX-147207798	TGTCTTCCCTTGGCTTCAATATAAACTATGCATTG[C/T]GGATTCTTAGTTACAGGCTCTACATATTTTTGAAT	2	r	Aradu.A01	1043649	A.duranensis	A
AX-147207799	GATGAAGCTGATCAACAACGTTCAGCATGTCAATA[A/G]TTAGCTTTTGCATTATAAATCTTCGAGCAACAGTC	2	r	Aradu.A01	1046318	A.duranensis	A
AX-147207800	TATGTGCAATAGGCTGGGGAAACTCATTGATTGAT[C/T]GAACAAGCAGCGTATCAGCCCAGGAATAATTCTTT	2	f	Aradu.A01	1046426	A.duranensis	A
AX-147207801	TCGTTTATCTCATCATCAATACTATCACAGAAACT[A/G]TCGGATTCCTTTCGGAATTCCACTTGACTGTCACT	2	f	Aradu.A01	1047025	A.duranensis	A
AX-147207802	GTGTCCTGTTTTGGACGTTTTGACTTTTGCAACAA[A/C]GCAGTCACCGTTCTATAAATAAAAACACAGTTAGC	2	f	Aradu.A01	1083286	Arachis hypogaea	A
AX-147207803	GAGAAAGAACATAGTGTAAGTCAGCCAGAAGAACA[G/T]CATTTAGATTCTGGTGTATATCGTTGCCACTCTTC	2	r	Aradu.A01	1085521	A.duranensis	A
AX-147207804	CATTTAGATTCTGGTGTATATCGTTGCCACTCTTC[A/G]TTATCCCATTGTCCAGCATTCGCAACAGCACAGTC	2	r	Aradu.A01	1085557	A.duranensis	A
AX-147207805	TGCTCTTTACAGGCTGCATATAATGTTGGAGGTCA[C/T]ACAGTTAGTGCAGACACAATACAGAGTGCTATACT	2	f	Aradu.A01	1086776	A.duranensis	A
AX-147207806	CATCCTGAACCTCTTCTACACTTTGCACTCTGCTC[C/T]GGAAACCATTCCGATCCAGCGGTACATTATTCGAA	2	r	Aradu.A01	1087039	A.duranensis	A
AX-147207807	CCCGCCGGTACAGTTGACATGATCCAACAGTCTCT[G/T]CCTAAGGATTTGGTAAAGTGATTGCTTTGGTTTAC	2	f	Aradu.A01	1087699	A.duranensis	A
AX-147207808	AAACAAATGGTCAAGCTAGCATCCTCCTTAACGCA[C/T]GTGGCTTGAGCGCACCCCAACATAATCGATTTCCT	2	f	Aradu.A01	1089390	A.duranensis	A
AX-147207809	ATCGATTTCCTCCACACTACCTGCGTGTAAACACC[A/G]CACCTGTGATTTGGAACGCAAGAATTGTTGGCGTG	2	r	Aradu.A01	1089450	A.duranensis	A
AX-147207810	TTAGAACGCCAAAAGCTCCTTGCACTTTTAAGGGA[A/C]CGAGCATGCTTTATCTTCAGAAACAGCTTGTATGC	2	r	Aradu.A01	1117391	A.duranensis	A
AX-147207811	CTCCATAACAAGAACCGCATTTTCAAGCTGCCCTA[C/T]GTTGCAAAGTCCAGTGATGATGCACTCATAAACTT	2	r	Aradu.A01	1117549	A.duranensis	A
AX-147207812	CTCGCCTTCTTGTAAATAACTAATGCAGCATATGG[C/T]GGACCATACTTGCATAAATGCTTGATGAAGGAGGT	2	r	Aradu.A01	1117751	A.duranensis	A
AX-147207813	TGTCATCTAATACCTCCATCATGAACTTGAAAAAC[C/T]TCCTTCTTCCTAGTGCCTTAACAATCACACGGTAA	2	f	Aradu.A01	1118487	A.duranensis	A
AX-147207814	ACCATGGCTTCACCACCCAAGTTCCCAGAGTTCAC[C/T]ACCCTACCGAGAACATCAATATTCACATCAACACC	2	r	Aradu.A01	1118612	Arachis hypogaea	A
AX-147207815	CTCCAGAATGTTAATTAGTTCATTCATAATAACAA[A/G]GTTTATTCACAGTCAGGCAAATTAAGATTCTAGTT	2	r	Aradu.A01	1120833	A.duranensis	A
AX-147207816	TCATTGGCATCATAATCCATGAAACGTAACTCGCC[A/G]TTATTATTGCCTTGAGAGTTTGTATAGTACCACGA	2	f	Aradu.A01	1136560	A.duranensis	A
AX-147207817	GGTAGGAGAAGTACACAGAAACCAAAAGTCATAAG[A/C]CCCTTTCTTGCTAGTGAAAATATCATTGCGGTCAT	2	f	Aradu.A01	1151267	A.duranensis	A
AX-147207818	TCCTCACAAAATTACCTCCCTCCTCAAACAATACT[A/G]TGAATACCCGCTTTTGCCAAACCTTATTCACGTGA	2	f	Aradu.A01	1152401	A.duranensis	A
AX-147207819	GAAAGATGCCCATGAAAATTCTTGGCGCTTCAACC[A/G]AGAACGAAATAGAGTAGGACCCACTTGATATGAAG	2	r	Aradu.A01	1152489	A.duranensis	A
AX-147207820	ACGTGGCAGTTCCAGATTGGAGCTCTAACAAAGAA[A/G]TACTCTGTCTACGTCCCTGACCTTCTTTTCTTCGG	2	f	Aradu.A01	1160249	A.duranensis	A
AX-147207821	TCCATCAGTGTTACGACGCTGCAAGAGCTCGGATT[C/T]TCTTCATCGTCCGAGCTCTTGCTGCCTACATCTGT	2	f	Aradu.A01	1160522	A.duranensis	A
AX-147207822	AAGTTACCTGCATTCTGAAAGATGATCGTTGCATA[A/G]AACAAAACTCCATTGATACCGCTCAATTGCTGAAG	2	f	Aradu.A01	1187296	A.duranensis	A
AX-147207823	GCACCTACTTTGGCAAAAGAAATGGCGAGCCACCC[G/T]ATTATATTCGGTATTGCAGCAATCATCAATGACTG	2	r	Aradu.A01	1189171	A.duranensis	A
AX-147207824	CTTCCTCATCCCTGAAACTCATCTTTTCGCTGCTG[A/G]TTCAGAACAGAACCCCCTCCTCTTCCTCTTGCGTT	2	f	Aradu.A01	1190222	A.duranensis	A
AX-147207825	TACGTGTTCGTGAAAATGTCACACAGAAAAAGAGA[G/T]TTCAGTCTTGACTGGTAGCAGCTCACTGCTGAGCT	2	f	Aradu.A01	1190294	Arachis hypogaea	A
AX-147207826	TATCTTTTAGCTTGGTCATAAGTGGCTGATGTTTT[A/G]TCTTTAGCGGTCATAACGGTTTCTCCGATAGCATT	2	r	Aradu.A01	1193638	A.duranensis	A
AX-147207827	TTCTTTGACGCACTTGATGCCGTTTCTGAAGCGTA[C/T]TGGGATGCATCTACACAACACACACTCATCAATTT	2	r	Aradu.A01	1193857	A.duranensis	A
AX-147207828	AACTTCGTGAATTTCTTTTCACATGTTCAAACTGT[C/T]TGGAGGGATGCTTCTTCAGGATAGAGAGTCGACAA	2	r	Aradu.A01	1196854	A.duranensis	A
AX-147207829	AGAAAAAACCTTGCTGTGCTGTCAAATGATGTACT[C/T]AATAATTGGCTTCCATCACGAGAGAAGGAAAGGCT	2	r	Aradu.A01	1209470	A.duranensis	A
AX-147207830	TGATTAAAGAGAAATACCTGCTCATACAGATCCTC[C/T]AATTTATTCCTTGGAAGCTTCAATTGAGAAACTTG	2	r	Aradu.A01	1214823	A.duranensis	A
AX-147207831	TCTTTTGAATTTCTGGGGATGAAATTGGCAAAACT[A/G]AGATACTTGAAAACTATGTCGTTTCGTGCTAGTTC	2	f	Aradu.A01	1226026	Arachis hypogaea	A
AX-147207832	GATCCTCTTTGTGGGTCAGGATCACCATTGCTTTG[C/T]TGTCTACTGGAATTTGTCTCAATTTTCTTTTCCAT	2	r	Aradu.A01	1229630	A.duranensis	A
AX-147207833	TGTTTTACTCTTCTTACGAAGATCCAAGAAACTCA[A/G]CAGTGGGTGGCTCTTCTTGCTACCATTATTGTTGT	2	f	Aradu.A01	1231537	A.duranensis	A
AX-147207834	TTGAAATATTATCCTCATGGACACCATGGTGTAGA[C/T]AAAGAAGGACGACCAGTGTATATCGAGAGAATAGG	2	f	Aradu.A01	1239807	A.duranensis	A
AX-147207835	TTTTCCATTACCACCATCATGTTGCCGTTGCTTCT[G/T]CTGTTCTTCGTCTTTGGCATCTCGTTCCTTCTTCT	2	r	Aradu.A01	1249281	A.duranensis	A
AX-147207836	AAATCATAAACATCGAAATGCAAGTAATTAGCCAT[A/G]GCTGCAATTAAGCTCGATTTCCCAGTCCCAGGAGG	2	f	Aradu.A01	1251019	A.duranensis	A
AX-147207837	TAGAGATCCCTTTTCTCAGTTGGATGAGCCATGCC[A/G]GCAGGATCCCGACCAACAATATAGAAGTTGGCACC	2	f	Aradu.A01	1256545	A.duranensis	A
AX-147207838	AGCCCACCCTTCACTTATCACATGCACCCACTCCA[C/T]ATCATATCTGGTGAGATTCACCTTCGCCATCGACT	2	r	Aradu.A01	1257745	Arachis hypogaea	A
AX-147207839	GCATTAATCTTTCGGCAGTTGGTTCTGATCTCTCC[C/T]CTGGAGCCAGTTAGAGGAGAAATATTTCCCATCTT	2	r	Aradu.A01	1299501	A.duranensis	A
AX-147207840	TTGGCTATCTCTTGAGCTGCCGGGCACGAAAAGTC[A/G]TAGAATTGCGGGTACAGGAACCCCCCTAGTTTCTT	2	f	Aradu.A01	1302135	Arachis hypogaea	A
AX-147207841	GTTAGCATTGTGATGGGGAATCGGTATTTATAGTG[A/C]TTGAAAATTATGAGGAGGGAAAAAGAATCGAGAGA	2	r	Aradu.A01	1302337	A.duranensis	A
AX-147207842	GCCCCTCTTGTAAATAAGCTCTTTTACACTCTTCA[A/G]ATTTGGGTATCTACAAAAGGAGAGGATCTGGTACG	2	f	Aradu.A01	1310952	A.duranensis	A
AX-147207843	TTTGTCTTGTAAATGAACCCTCCACAGCAGAAGAG[G/T]GTTGAAGAGACAAAGAATCTGCAGAATAACAAGTT	2	r	Aradu.A01	1316381	A.duranensis	A
AX-147207844	ATTGGTAACATACATCTCCAATCCACAATCAACAT[C/T]GTGGGTGACAAAGTTGTAGGAGGCTTCCCATGGTT	2	f	Aradu.A01	1316929	A.duranensis	A
AX-147207845	AACCTGCAGTTTGATTCATAAGTGACATTACATAT[A/G]CATCCAGGTCGACCTACAAGTAAAAAACAAAGAAG	2	f	Aradu.A01	1318390	A.duranensis	A
AX-147207846	CTACTCTCGACATCTTTGCAGAATCGGACCGCTAA[A/G]TCAGTACCTTCCTGCACTAATGAAAAGTGAATAGT	2	f	Aradu.A01	1320296	A.duranensis	A
AX-147207847	GTCTATACCTTTACATCATACTCAAACAGGTATCC[A/G]ATCCAGCTAGTCTATCAAACCAGTTAAGTATAAAC	2	f	Aradu.A01	1320491	A.duranensis	A
AX-147207848	AAATCAATAAACATTAGTAGAGGATTTGAACTCAC[C/T]GTCTCTAAGCATGCAGATAGGATTGTCATGCCAGG	2	r	Aradu.A01	1327470	A.duranensis	A
AX-147207849	AATAGAAGTACCTTTAGACTTGGCTTTTGAACCAA[A/G]GATGAGTGTGAAGCTATTGCAGTCATAAAAAGAAC	2	r	Aradu.A01	1328958	A.duranensis	A
AX-147207850	AAACAAAATAAGTAGTAACAACTTACTTGAACAAA[A/G]TCAAATTGGCCTATACCAGCAACAAAGTAGTTGTC	2	f	Aradu.A01	1331195	Arachis hypogaea	A
AX-147207851	CATGGAGTATGAGTGAGTGGTAAAAGGTGGCGCAA[C/T]CATTGTAACCGCCACCGAATTCTTATCCAATGCTG	2	f	Aradu.A01	1354695	A.duranensis	A
AX-147207852	CATTGTAACCGCCACCGAATTCTTATCCAATGCTG[C/T]TGCAACTCCAATCCGCATTGTAAGCTTCTGACCGT	2	r	Aradu.A01	1354731	A.duranensis	A
AX-147207853	GTTGTTGGAAGAGCTATTCAGAGCTTAGAAGATTC[A/G]TCTTCTGTGGGAGATAAGCCTACTGTTGGTATAAC	2	f	Aradu.A01	1377455	A.duranensis	A
AX-147207854	GTATAACTATGTTTGGGGTTACTACTCCATGTGTC[A/G]ATGCTGTTAAAGATAGGTTGAATAAGGAAGGTTAT	2	r	Aradu.A01	1377519	A.duranensis	A
AX-147207855	AACTACAAAGGCTTGTTCAGACAAATAATGATCGT[A/C]AGGTACTATAATTGCTCAATAACTACGTTTATTAA	2	r	Aradu.A01	1379413	A.stenosperma	A
AX-147207856	TTCGATGGAAATTTCAGACAAAATCTTGAAGAAAC[C/T]GGAATGGGATATAGGTAAGTGTTAATTTAATAAAA	2	r	Aradu.A01	1381591	A.duranensis	A
AX-147207857	ATTATAGTGGCCCATATGGGTCTAACTACAACGGG[A/C]TCAATCGGTGCAAAAACTGCTGTTTCACTGGAGGA	2	r	Aradu.A01	1381834	A.duranensis	A
AX-147207858	TTTTTAAAAACTACACTAGGATTTTGACATACCTG[G/T]TGTTCCCCAAAGTGGTCAATGAGGCCTAAAAGGTC	2	r	Aradu.A01	1385296	A.cardenassii	A
AX-147207859	TCTTCTACAAAATCTTGAGGAAGTGGTTTTCCGAA[G/T]ATCCCTACTTGAGAGTCGCTTAACCAGTATGGAGC	2	f	Aradu.A01	1397197	A.duranensis	A
AX-147207860	TCATCATCATCTTTGCACATAGGAGGTTCATTTTC[C/T]TCCCTTTGCTCATAGCATTCGTTGGACACAGGTTT	2	f	Aradu.A01	1397540	A.duranensis	A
AX-147207861	GGTTTTCGGAAGAAAGCAGCACCAACTTGGTTCAA[C/T]GTATCATTTTTTATGGTCACCAGCTCCCAGCACAT	2	f	Aradu.A01	1397606	A.duranensis	A
AX-147207862	CAACGTGCACAATGGACAAGATCAAAGACGCGACC[A/G]GGGAATTGGAGCCTTTGGGTACCCATGACAGCTGA	2	f	Aradu.A01	1398141	A.duranensis	A
AX-147207863	TTTTGAAGAAAATCAATGTAGTGGAGAGCTCCATG[A/G]ATAAACTGGGTGCCACCTCCTGGAAATGTCAAGAA	2	r	Aradu.A01	1398650	A.duranensis	A
AX-147207864	CCTGCAGTTACATTGCATAGATGCCACTCCAAATC[A/G]TTGTTATTATCATCATCACCCTTTGCTTCCTCCTT	2	f	Aradu.A01	1399041	A.duranensis	A
AX-147207865	TACACCGAAGACACATAGTGCAACGAAGACTAGTG[C/T]TGTAACGGTTGAAGTGTAAGATGTTGATGATGGCC	2	f	Aradu.A01	1399658	A.duranensis	A
AX-147207866	AGTAACAAGTGAGACAGAGTCATCAAAATCAAAGA[G/T]ATGCCACAATGATTATGAGTGCTACCGTATTCTAC	2	f	Aradu.A01	1409180	A.duranensis	A
AX-147207867	TGTGAACGAACAGTACGCTTATCAAACCGCCGTCA[A/G]CATCGGAGGCCATTTGTTCAAAGGGATTCTCTATG	2	r	Aradu.A01	1427181	A.duranensis	A
AX-147207868	GATCCTTCGTCGTTGTACAATCCAGCTCCAATTAA[C/T]ACATACATGGCTGGTAGTAGCGGTACGCAATTCTT	2	r	Aradu.A01	1427413	A.cardenassii	A
AX-147207869	ACATGTAACTATCACGCTCTATGGTTCCTCTTAGC[A/C]TCTAAGAGTGAAGAAAGTTCAGCGGACTTGCTTTG	2	r	Aradu.A01	1448059	A.duranensis	A
AX-147207870	ACAGATTTTATCAATAGAAATGGATCCCGCAGTTA[C/T]GACAGACGCTGATATCTTATCAGACGTACCCTGTT	2	r	Aradu.A01	1448958	Arachis hypogaea	A
AX-147207871	TTCACAATTGAGTAATCTGAACTTGGATTTTCTCC[A/G]TGCCCAGCTACAAAATTAATTTCCTCTTCATCATC	2	f	Aradu.A01	1449788	Arachis hypogaea	A
AX-147207872	GCAGACTTTTGAATTTGGCGTTCCTTTTGCGCACT[C/T]TGTGACTTGAAATTTAGTGGCTGATATCCAACCAA	2	r	Aradu.A01	1449893	Arachis hypogaea	A
AX-147207873	AATATTTATTATACAGTCACAAACCAGTAATCCAT[C/T]GTCATTTGTTTCAGCCTGGCCTCCATCCTTATGAA	2	f	Aradu.A01	1450611	A.duranensis	A
AX-147207874	TTTAAGAACAGGAAAATACCAACAACACCCATCCC[C/T]TTTGATGAACCATCTGGTACTACTTTCCAGAAGGG	2	r	Aradu.A01	1450824	A.duranensis	A
AX-147207875	TTAGGAGCTTCCTTGACAAATCCAATGGTCGTATT[C/T]ACAGTAACCTTAAAGAATATGAAAGAGATTAGTTT	2	f	Aradu.A01	1451295	A.duranensis	A
AX-147207876	ACCCTTAATGAAAAACGGAGGCGGTAAGAAACATG[C/T]GACTGAAGTTCAACAACTTTTTTCTTCAATTTTTT	2	f	Aradu.A01	1453066	A.duranensis	A
AX-147207877	TCTTGCCCAGTTATCCGCAAAAAGGTATAAGATAG[A/G]AGACCCACACTTTGTGTGGCCCGGCTGAAAGACAA	2	f	Aradu.A01	1455124	A.duranensis	A
AX-147207878	TCCTTCATGATATCAATCTTATCAATCTTTACAAA[G/T]GTTGCACCATTTTGAATCTAGAAGTACAAAGGAAA	2	r	Aradu.A01	1456940	A.duranensis	A
AX-147207879	ATTTGTGTGGCCAAATCAGCCTCTCCAATTTGTGG[C/T]GGTTGGAGCGCAAACAGCTTCAACTGATAACCGCT	2	r	Aradu.A01	1470321	A.duranensis	A
AX-147207880	CTCTTGAATGTTACCTTGTGCCATGTTAGTGGCTG[A/G]TTTCTTTGTACAACTATCGCCGATTGCATCCACTC	2	r	Aradu.A01	1471531	A.duranensis	A
AX-147207881	CACGAAGATTTACCTTGCCGGTATATGTGATTCTT[C/T]TATACTCCCTTGTTCCATAGGCAGAACCTAGTTTC	2	f	Aradu.A01	1472252	A.duranensis	A
AX-147207882	CATGTAGTAGTTTACAAAGGACCCTCCACGTATTA[C/T]AAATCTAGCAACCGCAAATGCCAAATCCTGTACGG	2	f	Aradu.A01	1474174	A.duranensis	A
AX-147207883	AAGGTCCAATGCGAAGATGAGCGTAGAGACCAGCT[C/T]TCTGTATTATCTTCATGAATCTCACCAGATCATAT	2	r	Aradu.A01	1476053	A.duranensis	A
AX-147207884	TCATGAACATTCCAGAACACATAGGTTTCAATCAC[A/G]TCTATTCCTCCTTCTTTTGCCTTCTCAATTAGATC	2	r	Aradu.A01	1476247	A.duranensis	A
AX-147207885	GTCTTTAACATAGCATGGACATCGTTGGAATAAAT[A/G]TACCTTACATCAAGATGATCTTCTAAGTCCCAAAA	2	f	Aradu.A01	1503733	A.duranensis	A
AX-147207886	GCCGTAGTAGATTACTCCACTTTCTTTGCATGTAA[C/T]AGCCTTACATTGGCCAACCTTTCCATACTTCTGGA	2	r	Aradu.A01	1503891	A.duranensis	A
AX-147207887	TTAGATTTCCGATCAATTTTTTCAGGTGAGACATC[C/T]CCATCAGGATCTGCCAGGTCTTCAAGTCCTTGAGA	2	f	Aradu.A01	1504689	A.duranensis	A
AX-147207888	TCACCATCAGATACTTCTGATAACTCATTATCACG[C/T]GTCTCATCTTCAGGATCATCTTCATAATCAACCTC	2	f	Aradu.A01	1504815	A.duranensis	A
AX-147207889	TTTGCAGAATCCGTTTCATTGCCGTCTACATCATC[C/T]GAGCTATTTGTGGTGGATTTCTCTGTCTTAAAATC	2	f	Aradu.A01	1504995	A.duranensis	A
AX-147207890	ATAAGATAATGAAGTACCTGTCTATTGACAAGCAC[A/G]ACATCACCATCCTTCAAGTGGCGATACACAATTTT	2	f	Aradu.A01	1511549	A.duranensis	A
AX-147207891	TTGATATCCTCTCCATATGTTGTATCCCTGTCATC[A/G]GTTATAGTCTCACTTGCCAAGATTGTATCATCAGA	2	r	Aradu.A01	1514221	A.duranensis	A
AX-147207892	TAGAAATTGCCTCTTCGAACTGCAGCGAGGTCCAA[C/T]TTTCTCCCTGCTGTTCAGAGCTACAAGACTGGCTC	2	r	Aradu.A01	1515411	A.duranensis	A
AX-147207893	ACAGCAACAAAAGAAATGTTATCTGGCTTCATTCC[A/G]GCTTCAAGCATCTCATCAAAAGTTCTTAATGATCT	2	f	Aradu.A01	1521877	A.duranensis	A
AX-147207894	ACTGATAAAACACTGGAAATCGTCACACAATTGGC[A/G]ATTACTCTGCAAAGCTGCATTTGCCTAAAAAGTTC	2	f	Aradu.A01	1522171	A.duranensis	A
AX-147207895	ATCTCAAAAAACACTTTATGAGCATCCTTAAGATG[C/T]TCATGCTTCCCATAACCACCTATCAGTGCATTCTT	2	r	Aradu.A01	1522435	A.duranensis	A
AX-147207896	CACACACAGATAACACCACAGCTAATGCTTCAGCA[C/T]TGATTTCAACCCCCCTTGTTCTCATCAACTTAAAC	2	f	Aradu.A01	1522586	Arachis hypogaea	A
AX-147207897	GTCTTCTCCAGTAGATTTAAGTTCCTTCAGTACGG[A/G]TGATATTATTGATTTCCTGAAAAATGTCAATCCAT	2	f	Aradu.A01	1527238	A.duranensis	A
AX-147207898	GTTAAGTACAGCATACATTGGACCCAAACATTCAG[G/T]AGGTGTATTCAATTCACAGAAGTACATTGCTTCCA	2	f	Aradu.A01	1529822	A.duranensis	A
AX-147207899	TTGTACAAAGCTTGACTTGCATTTGAAGATGTCTC[A/C]GCAACTGAATTTCCATCACTAGAATCAGGCACAAA	2	r	Aradu.A01	1530144	A.duranensis	A
AX-147207900	CTGCATCTACAATGCGTTTTCTTAGAACCTCAGCC[A/G]GATTATCATTCTCAGTAACATTTGGTCTCTGGCAA	2	r	Aradu.A01	1530424	A.duranensis	A
AX-147207901	TTTGGTCTCTGGCAATCCAATGTTTTTATCGTCTG[C/T]GCTGACTTAATTCCAATAACATCACCAACTAAATC	2	f	Aradu.A01	1530480	A.duranensis	A
AX-147207902	TCTACCATTTGGTGTTGTTTTCTCAACATAATCTG[C/T]GCTCTTAGTAAAAGCTTTTAAACTTTCCAGCATCT	2	r	Aradu.A01	1530617	A.duranensis	A
AX-147207903	TGTTCTCCTCTTGCAGAAACAGTAACCTCGACAAA[C/T]GGATCTGCTCGATTCAAAAGCCTCAATCCTTTCAG	2	f	Aradu.A01	1530822	A.duranensis	A
AX-147207904	TTCCCTTTTCAATGGATCATACAAAGCAGAGAGAA[C/T]GAAAACTCTCTGACCAGCATGCAAAACCCCACTAA	2	f	Aradu.A01	1531145	A.duranensis	A
AX-147207905	TTGGAAGCATAAATCTCAGCGAATTTATTGATTCC[A/G]AATCCCCAACCGTCTAAAGCGCAAGCGAATATCAC	2	f	Aradu.A01	1531860	A.duranensis	A
AX-147207906	CAACCGTCTAAAGCGCAAGCGAATATCACATTCCC[C/T]TTCTGCGGTTGAAACTCGTCAGCTTCATCATCTGC	2	r	Aradu.A01	1531902	A.duranensis	A
AX-147207907	AGTATAAAGGGATAAAAAAGGGAACCACAATAAAT[A/G]TGATCACCAATTTTAATTCCACTTGCTAATGCTAA	2	f	Aradu.A01	1537330	A.duranensis	A
AX-147207908	AATCCACAGATATAACTCCTCCATTTTTCGCTATA[C/T]TTGGATTCACTACATACTTTGCGAACATTCCTAAA	2	f	Aradu.A01	1537439	A.duranensis	A
AX-147207909	AAGTAGAGATTATGGAGAAGCACTTTTGTTTTCTT[G/T]GTTGTTGGATCATAACTCATGAATCTACCATGAGG	2	r	Aradu.A01	1543081	A.duranensis	A
AX-147207910	TTTTTTCCCAGCATATCCTTTAAGCTACATTCAAT[A/G]TGCCTTCCCTTGAGTACAAAGTATCTTGGCTTTAT	2	f	Aradu.A01	1557320	A.duranensis	A
AX-147207911	TAGAAAATCTCTGGGCTTCCGCAATAGTAGCTGCG[A/G]GCTTCTAGCAATAACCCTATCTAACTTATTTCCCT	2	r	Aradu.A01	1558122	A.duranensis	A
AX-147207912	ATCAATTTCAAGTTCATCAAAGCAGCATCTCTAGT[C/T]TGCACGGCAACTTGCAGGTCCAAAGAAAAATGAGG	2	r	Aradu.A01	1560192	A.duranensis	A
AX-147207913	GACGTTGAAAAACTTGGTCTTCTCCTTAGACATAC[G/T]GTCAGTTAAGAGCGTCTGGTAGCGACTAAACACGT	2	r	Aradu.A01	1569789	A.duranensis	A
AX-147207914	AACCACTTCCTCACCACGACACTTGAGAAAGAAAG[A/C]GAAGTCTCTTCGAAATTGTTCATAGTAAGCGTTCA	2	f	Aradu.A01	1570489	A.duranensis	A
AX-147207915	AGCTTCTTGGACCTCTGGCCTATTTAGATAGGCTT[G/T]CACGTACACATCAGAGCATGGGTCGAAATTGTATA	2	f	Aradu.A01	1588390	A.duranensis	A
AX-147207916	CCATTGAGCCACAAAACCAAAGGGTTGTACTGAGA[G/T]GAATTAGCTGGAGACTCCACAAAATAATAGAAAAG	2	r	Aradu.A01	1590937	A.duranensis	A
AX-147207917	AAAATTTGACCCATAATATGGTTGACCTGGCAATG[A/C]AGTTATTTTATCAGCCAACTTTTGCTCCTCTTGTG	2	r	Aradu.A01	1591056	A.duranensis	A
AX-147207918	TCTGAGCTTCTTGAATTAATCAACTCATCAAGGTT[A/G]TCAACTTGGTTGGCTTTGCAATTTGAGAATACTAG	2	r	Aradu.A01	1591213	A.duranensis	A
AX-147207919	AGAAGAGCTGTGAGCTGGTTCTTCCTCCATGTAAC[A/G]CTTCTTGTGCTTCCACTTCTGAAATATTGCCTCAA	2	r	Aradu.A01	1607224	A.duranensis	A
AX-147207920	GTTGCTAATAATTTGGTTGGTTATGGGAGTTACTC[G/T]GGATTGGAGGATGTTGTGTTGTCTCATTCTATGAG	2	f	Aradu.A01	1617026	A.duranensis	A
AX-147207921	TGATATTTGCGAATCTCGGAAGGTGGATATGATGG[C/T]CAAAGCTGGTGAAATGCCCAGTAATTCATCTACAG	2	r	Aradu.A01	1617400	A.duranensis	A
AX-147207922	GAAGAGTGTGAGTTCTGCTTCCTGAATTCCGAGGA[C/T]GCTGATGTTCCATCTGAAGACAGTGCAGACTCGTC	2	r	Aradu.A01	1617593	A.cardenassii	A
AX-147207923	TGAAGTTGTATGTTGTAAGCAGGAAAGTGTTGCTT[C/T]GGCTTCAGCAAAACATCATGCAGATTCAAGGGCAG	2	r	Aradu.A01	1618111	A.duranensis	A
AX-147207924	CTCTCTTGTTCAGATTCTTGAAATGGATTTATGTC[C/T]GACTGATCAAGATACAAGTGCAAGCAGAGAAGGTA	2	f	Aradu.A01	1618383	A.duranensis	A
AX-147207925	AGTGTTGAGATATCAACATGCTGAGACCAAGAGGA[A/C]CATCATGAGATTGGAGCAATGTGCACAGTCCTTTA	2	f	Aradu.A01	1618806	Arachis hypogaea	A
AX-147207926	GTAGCACGCAAGAACTTCCTCAAAACCATGACAAG[A/G]TGTATGATCACTGTGAAAGCTAAACACTTCTTGAT	2	r	Aradu.A01	1630943	A.duranensis	A
AX-147207927	TGTATGATCACTGTGAAAGCTAAACACTTCTTGAT[C/T]ATGGGTTGTTGCTGCACAATAAATAAGTAAAATTG	2	r	Aradu.A01	1630979	A.duranensis	A
AX-147207928	AACAACTCTACAAAATTCACAAAAATGGTGTCTCT[C/T]AGTTTCCCACAGTTCCACTTCCATCTATTTCTGAT	2	r	Aradu.A01	1650565	A.duranensis	A
AX-147207929	AGTTTCCCACAGTTCCACTTCCATCTATTTCTGAT[C/T]ATTTCAGGTTTGGGAGTGATATCCACCGTTGAATC	2	r	Aradu.A01	1650601	A.duranensis	A
AX-147207930	GCACAAGTTCTGAAGGAACTAAAGAACAAAATCGA[C/T]CCCTCTTCTCTGACTCCAGGTTCATGCGTAAGCTC	2	f	Aradu.A01	1650691	A.duranensis	A
AX-147207931	TCACGTTACGCATTGGACTACTTGCAAAGCGGACT[C/T]ATAGCGGTTGATCTGAGCAACAACGAGATTGAGGG	2	r	Aradu.A01	1651483	A.duranensis	A
AX-147207932	TTGCCGATGTTCTTGGCGATGATGCCGAAGCTTGC[A/G]TCTTTGTCAATGGAGAACAACAAGTTGAGTGGTAT	2	r	Aradu.A01	1651558	A.duranensis	A
AX-147207933	CCGAGTCCTCTAATGGCGCTTAAACCGGGTTCTGC[A/G]AATGTGAGGCTTGTCGGTAATTGCTTGTATCGGTG	2	r	Aradu.A01	1651729	A.duranensis	A
AX-147207934	TTGTATCGGTGTCCTCTTATCTTCTTTTTCTGTCA[A/G]GGTGGCAACCAAAAATCGTATCAAGAATGTAAGAG	2	r	Aradu.A01	1651789	A.duranensis	A
AX-147207935	GAGAAGGGACCAAAACACATCTATTTTTGTAACAT[A/G]TCTATTGGCCTGTTCAACAATGAAAACCTGTGATT	2	r	Aradu.A01	1663874	A.duranensis	A
AX-147207936	AGTTTTTTATTCCTTGTTTCCATCTTTGCTTTCAG[G/T]ATATTTAAACCAAGACCCTTAATTGTGTCAACCAT	2	r	Aradu.A01	1664191	A.duranensis	A
AX-147207937	CTCCTCAATTGATGAATCTGAGAATAAGACTCTCA[A/G]CACATCAAAATCAAACTCTGATAGGCATTCAAAGC	2	r	Aradu.A01	1665611	A.duranensis	A
AX-147207938	TGTGACGGATCAAACCATTGGCAAATATCGTCCAC[C/T]GAATTGAAGTCCAAGAACTCTTCTGCCATAATCAC	2	r	Aradu.A01	1665846	A.cardenassii	A
AX-147207939	CAGATAACACTTGTTCCTCCAATGGATCAAAAAAT[A/G]GGTCTTGGTCAGTGAAGCATTTCGTAGAACCGTTA	2	r	Aradu.A01	1665979	Arachis hypogaea	A
AX-147207940	AAAATGGGTCTTGGTCAGTGAAGCATTTCGTAGAA[C/T]CGTTACACTTCGAAACCAAACCATTATTATGATCC	2	r	Aradu.A01	1666009	A.duranensis	A
AX-147207941	ATGATCTGACGGGTTGCCCACAGATAAGAAGAATG[A/G]CCTTCAATGTGGTTTGTGACATCGACCTGCAAATC	2	r	Aradu.A01	1703978	A.duranensis	A
AX-147207942	TACCTACCACTGTTTTCTGTCTGGGACAAATACCG[A/G]AGACACTTGAAAATAACTCTTGCTCCGAGTGAGTA	2	r	Aradu.A01	1705064	A.duranensis	A
AX-147207943	GTCAAATACCTATTTCCATGTACTCCACTTAATAA[G/T]ACTTTAGCAAGCAACTTTCCTGCTTTATCTGCTCT	2	f	Aradu.A01	1705235	A.duranensis	A
AX-147207944	CTTGAAGTAAGCCAATCTTGAATTGCAGTGCTCAC[A/G]GCAATCAGATTCTTGGACTCCCACTGCAGTGCATA	2	f	Aradu.A01	1705883	A.duranensis	A
AX-147207945	GCCGAATTCAGATGAGGTTGTTACCACTACACCGT[A/G]TTCAAAGAGGAAGCCAGGGAGACCAAGAACTAAAG	2	f	Aradu.A01	1715866	Arachis hypogaea	A
AX-147207946	AAAGGAAGAGGAAACAAACATTACTGGACACAAAG[A/G]ATGTTCTAATACTGATAGTGCAGTAATGAAAGACC	2	f	Aradu.A01	1716526	A.duranensis	A
AX-147207947	TTTGCATTCCTTGAGTTTTCTAGTCATGGTGATGC[A/G]ATGCTTGCGTACAAGAGGCTTCAAAAGCCTGACGC	2	r	Aradu.A01	1717357	A.duranensis	A
AX-147207948	GCACTCTCTCTAACACGATCCATGTCTTCTGTGTC[C/T]GACCATAATAGGTTCGCCAATTGCAACCTCCTATG	2	r	Aradu.A01	1724537	A.duranensis	A
AX-147207949	CTTTGAATGCCTATCAATACGCCATTCCACATACA[A/G]CTTGTTTCTCTCAGATTTTGGTAGCTTCTTGTGCA	2	f	Aradu.A01	1724608	A.duranensis	A
AX-147207950	GAAGGATCCCTCATAATGCTTGCTTTACAACTTGT[A/G]CTTCTCGTCATTTTCGCATACCCTGGCCTCGGTGA	2	f	Aradu.A01	1727089	Arachis hypogaea	A
AX-147207951	TGATGTTGGATAGAGGGACCTCTCTGAAGCTGAAA[G/T]GTTATTATTGTTCCTGGAAACGACGGTGGTGTCAT	2	r	Aradu.A01	1734133	A.duranensis	A
AX-147207952	TCCCAATCACACACATCATGTCTACTGATCTCTTT[A/G]TCGTTCAGAGGCCTCAAACGAACAGAAACAAGAAT	2	f	Aradu.A01	1734212	A.duranensis	A
AX-147207953	TCACGGACTTCATGAGTTCATAGATTCAAAGAGGG[G/T]GGAAAATGGCTTGAAGCTGGATTAGTATGAAAAAC	2	r	Aradu.A01	1734569	A.duranensis	A
AX-147207954	ACATATCTGATTGCTTCTTGTCGCAGGTTGTTGTA[A/G]CGAACTGTTACACTGTCACCAGAACTGCTTGGGAA	2	r	Aradu.A01	1739782	A.duranensis	A
AX-147207955	GAAATTTCAAGAATATCTTTCTTGTATAAAGACTT[A/G]CAGCTTGTTTTTCCATAGGAGATGGTGTTTTTAAA	2	r	Aradu.A01	1740155	A.duranensis	A
AX-147207956	GCTGAAGACCCATACGTGTACTACACGTGGAAAGT[A/G]ACGTATGGAATAATATCACCATTGGGGATCCCACA	2	f	Aradu.A01	1753213	A.duranensis	A
AX-147207957	GGCTTGAGGACCTGCATATGCTGAAGCAGTCCATA[A/G]TGGGCAAGAAGAGCATGTGTCATCCGAATTCGATG	2	f	Aradu.A01	1767519	A.duranensis	A
AX-147207958	GTTATTGATTCGGCAAACGAATTTAAAGAGAAGGG[A/G]AGTGGTTCTCTTGTACAACAGCTGAGTCTCGTTGA	2	f	Aradu.A01	1773637	Arachis hypogaea	A
AX-147207959	TGCTTTCAAATACGGGAGTGCTATATTATGGAGAG[A/G]TTAATTCTCCCCTTAAATGTGTGATGGACTCTGTT	2	r	Aradu.A01	1776649	A.duranensis	A
AX-147207960	TGGGGCATAAAAGGGAACTTTATTGCTGTGGCAAG[A/G]AGGAATGTTCTAAGTATTTTATCGGTTAAGTTTGA	2	r	Aradu.A01	1777026	A.duranensis	A
AX-147207961	GGAGGAAAATTATCTTCTCCAAGTTATTAGAAGTA[A/G]AAATGGTGAAATTAGGGCTGTAAGTGTAAAATTCT	2	f	Aradu.A01	1780110	A.duranensis	A
AX-147207962	TTGTACCATTTGGAAGTGGACCCTACCTTTTATTG[A/G]TGTACCTAGAACAATGGTAATTGTTTTGCATTTCA	2	r	Aradu.A01	1780926	A.duranensis	A
AX-147207963	GTCATTGAGGGAGATGCTTCTTTGAAGCTACCTGT[A/G]GAGGATCCTTCCACTGTTGCTCATGGATTTCAGAA	2	r	Aradu.A01	1783070	A.duranensis	A
AX-147207964	CAATTTTGATAATAATTATGTGCAGGCTTATGAAG[C/T]AAGTGAGAATCAGAAATCCAAGGCTATTGCCAATT	2	f	Aradu.A01	1783230	A.duranensis	A
AX-147207965	TAGTGCATCTACCTTTGAGCAACGGGCAAACTTAG[A/G]TCAAAATCCTGCAGCACTTGGATCAAATATTGGCT	2	f	Aradu.A01	1783428	A.duranensis	A
AX-147207966	GCAGTACAAATGTTCACAGTACCAAAGTTCCTGGA[A/G]GCATCGATCAAAAACCCTCTCTTGTACAGGACAAT	2	f	Aradu.A01	1783736	A.stenosperma	A
AX-147207967	CTCTAGATCAATGAGATGACAAAAGAACTGGATCT[A/G]CTGTTGAGGTCGATAGAAGAGGCTGGTGGATTTAA	2	f	Aradu.A01	1784470	A.duranensis	A
AX-147207968	GCTGCTGATAGCCGATATTGGGACCTCTGGAATCG[C/T]CAAAAGCTGAATTCAGAACTAGAGCTAAAGCGACA	2	f	Aradu.A01	1786350	A.duranensis	A
AX-147207969	CCGTAATATAGATCATGGAGCTTGTCAAAATAGAT[A/C]TGGACCTCCTAGGTATGATAATTTGTAGCCACTAT	2	f	Aradu.A01	1786591	A.duranensis	A
AX-147207970	GGAATTCCGTTTGACAATTCCTTTGGCTCTCCAGC[A/C]ATGAAAGATGTGAGGACCCCTTTAGCTAAGCAGCT	2	r	Aradu.A01	1788069	A.duranensis	A
AX-147207971	GCTTGTCTCTGGTTCGACTTCTAAGAAAGATCAAT[C/T]TAAAAGAATTCAAACCAGTGCTATGAAGAGTTGTG	2	f	Aradu.A01	1788137	A.duranensis	A
AX-147207972	TCAAGTGCATTTACTTCTGAATCCTGGAAAAAACA[C/T]GATTCTTCATCCTTGGAGTCACATTCATCTGCTAT	2	r	Aradu.A01	1789317	A.duranensis	A
AX-147207973	CAGCTCCAGTGTCAGTGCCATTAAGCAGACCTTTG[G/T]CTAGTTCAGACACCAGCATAAACTCTAATAGCACT	2	r	Aradu.A01	1789567	A.duranensis	A
AX-147207974	GCCTTAAACATGCAGTGTTCTCTTCAACTACTACG[C/T]CTGGCTTGAATTCAACCTCAGAGTCACTTAAGTCA	2	r	Aradu.A01	1789681	A.duranensis	A
AX-147207975	TTCAACCTCAGAGTCACTTAAGTCAGAGATTCGGC[C/T]AGCTTCTGTGTCTAATTTAAATACAGATTCAGATG	2	r	Aradu.A01	1789727	Arachis hypogaea	A
AX-147207976	CTCAAACACGTGAGTCTGAATTGAAGGATGGACCT[C/T]CTGGAAATCTCACTCCTACTGGTGAGGAGTCTTCG	2	f	Aradu.A01	1789831	A.duranensis	A
AX-147207977	CTAATGTTCCGAGTAGCAAAAATGGGGGTATGGAT[G/T]CTGGTCTTTCATATGAGGATGAGATGGATGAAGAA	2	r	Aradu.A01	1790005	A.duranensis	A
AX-147207978	ATTGGATCTGGCCAACAGGTTCTTGGATCAGTCCT[G/T]GGTACTTTCGGACAATCAAGACAGCTTGGTGGTGC	2	r	Aradu.A01	1790397	A.duranensis	A
AX-147207979	GGGAATGTATGTTTAGACTACTTACCAGATAAAGC[A/C]ACCTTACATTCCTAAGGTAAAATTTATGAGAATGT	2	f	Aradu.A01	1810597	A.duranensis	A
AX-147207980	TTACATATGGCAGGTTTTATGCAAATGGAAGACAT[A/C]TTCTCTCTGCTGGTCAGGATCGTGCATTTCGGCTT	2	f	Aradu.A01	1820562	A.duranensis	A
AX-147207981	GATCGGTTTTTCTGTTGTTAAGATTGTTTATCATC[A/G]TTATAATGGTAAATTGAGTTCTTACTACATTCCAT	2	f	Aradu.A01	1822487	A.duranensis	A
AX-147207982	ATTAGTTCGTAAGTTTGATGGTCACACTGATCGCA[C/T]AACAGACTTGTGCTTCAGTGAGGATGGGAAGTGGC	2	r	Aradu.A01	1822751	A.duranensis	A
AX-147207983	ATAATTGACGACAACGATGATGAACAAGGTGAGAA[G/T]AGACCGGAGTTAGTATCGATTGAACAGCTTATGGA	2	f	Aradu.A01	1824085	A.duranensis	A
AX-147207984	CACTCCAAGGCCATCTGTAGATATTAATGGTAAAC[A/C]GTCTGGCTTGTCATCGAATAAAAAATCTGAAAGTT	2	f	Aradu.A01	1832853	A.duranensis	A
AX-147207985	CCCAGAATTGGTTGTCGTGGGAGTAATACTAACTA[C/T]TGGAAATGTGTGAAACGGCTTGTGAGTGAAGGGGA	2	f	Aradu.A01	1833130	A.duranensis	A
AX-147207986	GACGAAGAGATAAGAATCTTACCTAGGTACTCAAG[C/T]TCAAAGAAACCTCCAATGCGAGCTATGACAAAATC	2	f	Aradu.A01	1841519	A.duranensis	A
AX-147207987	AGAATGTTAGAAGCCGAAGTTTCATCAACAGTTGC[C/T]GAGACATTTAATGCCTTCGAAACTTGACTATGCAA	2	r	Aradu.A01	1842416	A.duranensis	A
AX-147207988	GACATTTAATGCCTTCGAAACTTGACTATGCAACA[A/C]TGATCTTCTCTCTCTGTCTGATTGTTGGATAACTG	2	f	Aradu.A01	1842454	A.duranensis	A
AX-147207989	TCCAAATGCGGAAATACAGATTTCAAAGCTGTTTT[C/T]ATGTCAGACTGCAGTAAACTGATCACAGTAGATGC	2	r	Aradu.A01	1845128	A.duranensis	A
AX-147207990	TCATATATACAGTAAAAGCTTACATCAGCAGAAAG[C/T]GGATCCACTAACTCCACACCAGCAATGTCAAGAGA	2	f	Aradu.A01	1846184	Arachis hypogaea	A
AX-147207991	TTGGCGGATAGAAGCAAATGTTCTGATTCAAGTGT[G/T]CCTTCATTCATCTTCAAGCCAGACTTGGCTACAGC	2	f	Aradu.A01	1846850	A.duranensis	A
AX-147207992	GCCGTCAGATTTAACAATGCTGTCATTCTTACATG[C/T]AACTGTTTTTTTATCATTGATGTCTTTCCTGGACT	2	f	Aradu.A01	1846957	A.duranensis	A
AX-147207993	GAATTTGAACTATCTGCTTTTCGTGATTTTGGAAA[A/G]TATGGGCTTTTGAATAATGTTGTGGACAACTCACT	2	f	Aradu.A01	1847186	A.duranensis	A
AX-147207994	GCGGGATCCATTGATTTCAGCCCAAGGATCTTCTA[C/T]AGAATCCACATTAGCAGCACTGCAGAAGACAAATG	2	r	Aradu.A01	1849506	A.duranensis	A
AX-147207995	AAGGGATGGGACGCAAACCTTTCTATACAATTCCT[C/T]AAAGCCTGAGAGAGAGCAGCAGCAACCTCTTCTAC	2	f	Aradu.A01	1852292	A.duranensis	A
AX-147207996	GGGAACAAGGTAACACATCGAATGAATACAGATGA[C/T]AATATTGAAAGTATGTCCTCATTATATGGAATATT	2	f	Aradu.A01	1864683	A.duranensis	A
AX-147207997	ACGATTTGAGAAGAGACCTGCATAATACAAACATC[C/T]ATCATACAGTGCTGGTGTCCGAGTTTTGAATTGGA	2	f	Aradu.A01	1870192	A.duranensis	A
AX-147207998	TGACTCTCCACCACTCCCTTCCAATTCCAACGTTA[G/T]AGAAAATGTTCCATGTGAAGTAGCGTTCAATGGGT	2	r	Aradu.A01	1872803	Arachis hypogaea	A
AX-147207999	TAGAAAGATTGAGTACTTCGAGCAACAATAGATGT[C/T]TTGAGGATGCAGTTGTTCAAAACAAGAGCACTTTG	2	r	Aradu.A01	1874194	A.duranensis	A
AX-147208000	CTAAAGCAGAAGGGAGCAAAATAATTTCCAATGAA[A/G]ATGCAAAAGAAGGCAAACCGAAGGCTCATAAATTT	2	f	Aradu.A01	1874404	A.duranensis	A
AX-147208001	AGTTCGGGGGTGAAATTCAGTTACAATCACCCATC[A/G]GGGTATTCACACACTGTCAGAACTTTCGTTTATCG	2	f	Aradu.A01	1879424	A.duranensis	A
AX-147208002	GCTGCGTTCCACTCCCTTGCCTCTGATGAAGACTT[C/T]CAGGTTCGCTTCTCTTCTTCGTTTTGCTGATTCTC	2	r	Aradu.A01	1881551	A.duranensis	A
AX-147208003	GTGTACCTGAAAAGGGAGGATCTTAACCACACCGG[C/T]GCTCACAAGATCAACAATGCTGTTGGTCAGGCATT	2	r	Aradu.A01	1882022	A.duranensis	A
AX-147208004	CGGCTGGAAGGAATAATTCCAGCTTTGGAGACATC[A/G]CATGCTCTTGCTTACTTAGAGAAGCTATGCCCAAC	2	r	Aradu.A01	1883933	A.duranensis	A
AX-147208005	GGACCGAAATAACCTCCGTGTGTTGAACTTTCAGA[A/G]CAGAATCAGATAGGGACAGAACAGTCAAATAATTG	2	f	Aradu.A01	1891431	A.duranensis	A
AX-147208006	AAGGAACAGCTTGCCACTTTTCGATCCCAGCTTGA[A/G]GATTTTGCTCGCAAGCACAAGGTTCCTCATCCTCC	2	r	Aradu.A01	1900625	A.duranensis	A
AX-147208007	GTTGGAGTAGATCCATTGGCCTCAAATAAAGGTTT[C/T]TGGGCAGAGCTTTTAGGAATTGGTGACTTCTATTA	2	f	Aradu.A01	1901295	A.duranensis	A
AX-147208008	TAGGCAGGAGTTCAAATAGTCGATATTTGCTTGGC[A/C]ACTAGACCACACAATGGAGGACTGATCAACCTTCA	2	r	Aradu.A01	1902035	A.duranensis	A
AX-147208009	TCCAGTGTGCGACAAAAATTTCAGGTGCTGGGTAG[C/T]GGTTTTGAAGTTTTTTCAGTTGGTAAAAAAAAGCT	2	r	Aradu.A01	1902634	A.duranensis	A
AX-147208010	GTTGGTAAAAAAAAGCTTGTCCGTTCAGTTCCAAC[G/T]GAGTTGAACAAAGACCACAATGAAATTCTAGAGCT	2	r	Aradu.A01	1902688	A.duranensis	A
AX-147208011	GGAAAGCCTCAATTTGGGATCCAAAAAATGGTGTC[A/G]AACCATCACCATAGTTGTCAATTCCCCAATGGTAC	2	f	Aradu.A01	1905659	A.duranensis	A
AX-147208012	GTTAGCAAAATCCACCGACCTGATTGAATTAGATC[C/T]CCGTGAAGTACATTATTGTCGTCCTCTTCTTCCAG	2	f	Aradu.A01	1916852	A.duranensis	A
AX-147208013	ACTGAAGAAGTGTCTGTTTTCAGGTACACATTTCT[C/T]TGTCAGGAGACAAACACATTAGAGTTACTTGGATC	2	r	Aradu.A01	1917820	A.duranensis	A
AX-147208014	ATTCATTTTTTCATTCATTATACCTGGCTTTTTGG[C/T]CAACAAATTCTCATAGTTGCAATTGCAAGAACAAG	2	r	Aradu.A01	1949729	A.duranensis	A
AX-147208015	TCGTTCGAAGAGGATCATAGCGGAGCATCGTCACT[A/G]AGCGAGGCGTTACTGTTAACGACGATGTGCATCAT	2	r	Aradu.A01	1949916	Arachis hypogaea	A
AX-147208016	ACGATATTTGTTCTCGTGAGAGTCCAACATGTGAG[G/T]TAGAGAATCATATGAAGTCTTTGACGGATGTAAAG	2	f	Aradu.A01	1950993	A.duranensis	A
AX-147208017	TCAACTGCTGCCATTGATTTTGAAAGAAATAAGTT[A/G]CCTGTTAATCAGATGAGAACTTCCACAGAAGTTGA	2	f	Aradu.A01	1951867	A.duranensis	A
AX-147208018	GTTAATCAGATGAGAACTTCCACAGAAGTTGATTG[C/T]GGGAAAACTGATAAAACAAATATTGGAGAGGTAAT	2	r	Aradu.A01	1951906	A.duranensis	A
AX-147208019	ATAACAAATTCTGCTCCTATGAGTTCTGCCCAAGG[C/T]ATAGATCTCATTTTAGAGTCACACAATATGCCAGA	2	r	Aradu.A01	1953797	A.duranensis	A
AX-147208020	GAGTCACACAATATGCCAGAAAAATCTGTTGAGAT[A/G]TCTGCTCCAAAGGGTACAGATTCTACCAGAAATAC	2	f	Aradu.A01	1953848	Arachis hypogaea	A
AX-147208021	GTTGGCAGATTAGAAGACTGATGGTGAGGAACGGC[C/T]TCGCACTGCATGCTGCTCGACAAGATGTTCTGGCT	2	f	Aradu.A01	1958926	A.duranensis	A
AX-147208022	TCCACTCCCTACAGAAACTTGGGCCATAAATTGGG[A/C]CGGTGGAGTTGAAACTGGCAACCCATTTGAAAAAT	2	f	Aradu.A01	1959057	A.duranensis	A
AX-147208023	TCCATAAGAGGAGAGACATAAAAGCTCATTAGACT[C/T]TCAAGGATAGAGTGCTTGATATATATGATGGCATC	2	f	Aradu.A01	1975980	A.duranensis	A
AX-147208024	ACTCCACATCAGATAAGTTCAAAGACTGTGATCCA[C/T]TCATAGACTCAATTTCATGAATCAGATTATATATC	2	r	Aradu.A01	1978488	A.duranensis	A
AX-147208025	CTCATCATTTTCACGATGGTCATGAGAAGGGATGA[C/T]AAGACATTTCAGAATGCTGGATACTGGCTTGAATA	2	f	Aradu.A01	1978750	A.duranensis	A
AX-147208026	TCACGTGCAGCAGAATGTTGGCAAATGGATTTGAA[C/T]AGCTTTAGACGCTTCTTCAATTTCATTGAATCTCC	2	f	Aradu.A01	1979279	A.duranensis	A
AX-147208027	CTTCAATTTCATTGAATCTCCATTAAGAGCAAAGT[A/G]GTACTGCAACATATGGATTGATTTTCCAAGAAGAC	2	r	Aradu.A01	1979329	A.duranensis	A
AX-147208028	TTGGAGTAAAAGTATGGTAAATGTTTAAGATCTTT[A/G]TCATTGCACCTCCCAAATCTCTTAGAGCTTTGGCT	2	r	Aradu.A01	1979519	A.duranensis	A
AX-147208029	TCCTCTGAAAGAGTAAGATCAGAGGCTTGTCCCTC[A/G]AATCCAATATTATCATGATATAAACCCTTATTCAC	2	r	Aradu.A01	1979630	Arachis hypogaea	A
AX-147208030	TGCATTTGTTTTCTGAACACATTGAAAAAGCATTC[G/T]CACAGGAGTAACCATTACGATTTTGCACATGACCA	2	f	Aradu.A01	1979782	Arachis hypogaea	A
AX-147208031	CAAAAATGCAATGCATATGATGTTGGAAGGAGAGG[C/T]ATTATATCTTTAGCAGAAATACACAGCTCAAATCT	2	r	Aradu.A01	1980218	A.duranensis	A
AX-147208032	GACCTAGATAATTTATGCAGAAGCAGGTCTTTCAC[C/T]TTAGATACCTTTGATATATCAGAACCTTCCATACA	2	r	Aradu.A01	1980812	A.duranensis	A
AX-147208033	AAGGAACTCCAAGTAAGTCGTGTGAAATGAGTGCA[C/T]GTGATCGCAGATTCATCAATTTATCATCAACTCCT	2	f	Aradu.A01	1981158	A.duranensis	A
AX-147208034	CAAATTCTTCATTGGCTTCCACTTGGGAAATGCTC[C/T]GTCATATTCATAATTGTCATCAAGTCTCTGCGTTA	2	f	Aradu.A01	1981414	A.duranensis	A
AX-147208035	ATTCAATATATTCCGCTAGCAAAGACAACAATGAG[A/G]CCTGCAGATTACTTGTTAACTCCAATGGGTTTTTG	2	f	Aradu.A01	1982399	A.duranensis	A
AX-147208036	GGACCTGTACTAATCCCACCAACAACTATATCTAC[A/G]TCATTCTCTGATGTATCCATTTTTAACTTCTTTCT	2	r	Aradu.A01	1983458	A.duranensis	A
AX-147208037	TGATAATTTATATCTAAAACTCGAATTGCGGCTCA[G/T]ACCACCAAAGAGAGAATCTAGAAATTTCATTAACT	2	f	Aradu.A01	1983694	A.duranensis	A
AX-147208038	GACCATGAAGGTGATGTATCATCTTCAATGTTGTA[C/T]GGAAACTCTTTCAAATATGACAAGCCAAAAGAAAA	2	r	Aradu.A01	1984099	A.duranensis	A
AX-147208039	AAGTCCGGCATCAACCCATTAATCGGATTAGTACA[A/G]ACCATAACAAGAACCTCATACGCCAACTCAGCAGC	2	f	Aradu.A01	1984291	A.duranensis	A
AX-147208040	ACTCAACTCCTTATAAACATCACCTATATACTCAG[A/C]AAAAATCAACCTCGCGAACTTGTCGAGTTCTTTGC	2	f	Aradu.A01	1984827	A.duranensis	A
AX-147208041	CTTGTCGAGTTCTTTGCTAACACTCACACTTTCCA[C/T]GTCAGCATGATTGTATTTTCCGATAGGGTGGTTAA	2	r	Aradu.A01	1984881	A.duranensis	A
AX-147208042	TTTTCCGATAGGGTGGTTAAGGATGGTGGAAACTA[A/G]GTCCAATACATAGTGCATTCCCTGTTTTCCTTGCC	2	f	Aradu.A01	1984932	A.duranensis	A
AX-147208043	TGAATCACAACCCTTCTTCATCAATTTCACATTTC[A/G]TGCTCTTGCTTTTTTTCTTGGATTTCGATTTACTC	2	f	Aradu.A01	1986614	A.duranensis	A
AX-147208044	GGGTGCCTAACTATGGATCTGATGCTTCCCGAGCA[C/T]TTCCCAGTAAAACATCCTAGCAATTTACCTGTAAT	2	f	Aradu.A01	1987816	A.duranensis	A
AX-147208045	AAACAGCCCATGATATGGGAAGTACCTGTTCGTAT[A/G]TCAAAAGAAGCCATGTCACCAGACCCATTTCCTAC	2	f	Aradu.A01	1988620	A.duranensis	A
AX-147208046	TTCGTGACATTACGCGTCTTGAAGATCACATTGTT[A/G]AATACCTTGATCGTCCACCATATGTCTGTATTCAT	2	r	Aradu.A01	2001140	A.duranensis	A
AX-147208047	GTTGGTTCGCACCACATGCAAAGACATGGCGACAA[G/T]GGATTTGATCTGCCTGAAACTCACCACAATCACAA	2	f	Aradu.A01	2004225	A.duranensis	A
AX-147208048	TCTGCTTGTCAAATAGGTTAACTTGGATGTTTCTC[A/G]CTGCTTGATGATTTGATTGAAGTTTGTTGCTAGCA	2	r	Aradu.A01	2004363	A.duranensis	A
AX-147208049	CACTTTCAGTGTTATAAACTGTCCAGTCGATGTTA[A/G]CCTCAGATGAATCAACCTCAACTAATTCTTCAAAC	2	f	Aradu.A01	2006100	A.duranensis	A
AX-147208050	GAAACATGGGACGAGGCACAATATATTTGCAACCA[G/T]GTGAAACTTCTTGACCAAAAGGAAAGTGCTGTATC	2	f	Aradu.A01	2009443	A.duranensis	A
AX-147208051	GCCTTATGGCGAAGCAGAGAGCATGAGAAAATTCG[C/T]GCCTACATTGATGACATTAAAGCAGAGTTGAGTCA	2	r	Aradu.A01	2009629	A.duranensis	A
AX-147208052	TGAGTCATGCCTCAAAGATTCTCGCAGCAAGTCCT[A/G]AACCCAATATGATAAGTAAGGTTAACTTTCCAAGG	2	r	Aradu.A01	2010272	A.duranensis	A
AX-147208053	ATGCGGATAACTACAAGATAATCTCTGCAGAAGGA[A/G]TGAATGGGAGTCTTTCAAATGGGAAGTTGTCTAAT	2	r	Aradu.A01	2010635	A.duranensis	A
AX-147208054	CATGTCTCCTGACTGGGGATCAGGTAAAGATGGTC[C/T]AAGTCCCCAGGATCCTCTGTGTCAATTGAGATCTC	2	f	Aradu.A01	2010714	A.duranensis	A
AX-147208055	AGGGTGCAGAGAAGAACAGTTTGAAAGCAAGACTT[C/T]TAGAGGCCAGGATGGAAAGCCAGAAGGTTAGGTTG	2	f	Aradu.A01	2010809	A.duranensis	A
AX-147208056	TGAATGTTCAAATCCAAAATTCCATGTGCTTGATA[A/G]GTTGGTCCTCCTGAAATATATTAAAACAACATAGA	2	r	Aradu.A01	2040283	Arachis hypogaea	A
AX-147208057	TCTGGCTTACTGATATATGAACTATATTTTAAGCT[A/G]TCAGGTGAGGAGGACCATATGATATTGAAGTTGAC	2	f	Aradu.A01	2041233	A.duranensis	A
AX-147208058	TGAGGAGGACCATATGATATTGAAGTTGACTACTT[C/T]TGATTTATCATCATCTAAAGTCACCTGAAGAGCAA	2	f	Aradu.A01	2041274	A.duranensis	A
AX-147208059	AAATTACAATGTTGTCTATATTAGTGAAAGGAATA[C/T]GAAGCAGAGTTAGTTTTGAGCCCTGCGCATCATCA	2	r	Aradu.A01	2042217	A.duranensis	A
AX-147208060	GGAACAAATTCATAGGAGTTGAAACCAAAAACCCA[C/T]GATGGCCTTGTAAACTCAGCATCCAAAGAATAAAC	2	f	Aradu.A01	2042479	A.duranensis	A
AX-147208061	AGCAAATAAAACAACTTATTACCTTCCCTTACACT[A/G]ATAAAGCGGTTAAAGCGTGGATCCAATATTCCATC	2	f	Aradu.A01	2056775	A.duranensis	A
AX-147208062	ATAATCACCCGTTGCAACTGAATCGCCCACCTGAT[C/T]CCTGATCAACTGAAGCCATAAAAGGGTTCATGAGT	2	r	Aradu.A01	2073844	A.duranensis	A
AX-147208063	ACCAATGTCAATAAATGCAACATTAATTGAACCTG[C/T]ACTTTGAATATCTGTTTTATAAATTCCATAGCTAA	2	f	Aradu.A01	2075714	A.duranensis	A
AX-147208064	GATCCCAATAACGCAATCCGAAACAGGCAAACCCA[A/G]ATCTTTCTCTGTCATCGTCTTCAAGTGAGCCAAGA	2	r	Aradu.A01	2075888	A.duranensis	A
AX-147208065	AGCGAGAAGCACCTGCGTTTGCGTGATTACATAGT[G/T]TTGTAGGTGACGACTGACGATGGCGGAGAGAGAGA	2	f	Aradu.A01	2076828	A.duranensis	A
AX-147208066	TAATCTTCTCAATAAAAGGTAATATGGCAAGACAT[A/G]TTAAAGAGATTCATGATGAAGGATCTACATCCACA	2	r	Aradu.A01	2090904	A.duranensis	A
AX-147208067	AGCAATGTATGGTGATGACCTTCTGAGCCAACTGG[A/G]ATTTGCCGGATAAAACTTTTCAAGTCTGGACCAGC	2	r	Aradu.A01	2099698	A.duranensis	A
AX-147208068	CCGCAAGGGAAGTGTTAGGGTTGATAGGTTCGTTG[A/C]ATGTGGGAGCTTCCCCACTGTGAAAGAAGCTCAAA	2	r	Aradu.A01	2110658	A.duranensis	A
AX-147208069	CCCACTGTGAAAGAAGCTCAAATCATTGCTGATGA[G/T]GTGTATTCACTGTTTGTTACAGAGGAGGTTGACAA	2	f	Aradu.A01	2110707	A.duranensis	A
AX-147208070	TATTCACTGTTTGTTACAGAGGAGGTTGACAAGGT[C/T]GAGATTGTTTACACCAAGTTTGTGTCATTGGTGAA	2	f	Aradu.A01	2110746	A.duranensis	A
AX-147208071	AGCCAGATCTTGAGGGGTTTGCAGGAATCACTAGC[G/T]AGTGAGCTTGCTGCTAGGATGGCTGCAATGTCTAA	2	r	Aradu.A01	2111052	A.duranensis	A
AX-147208072	TCAGTATTTGAAGGTGTTGGGAGGACCCTCAAAGG[C/T]AGGGACCTTAGTAAAGTTAGGAATGCTGTTCTCAC	2	r	Aradu.A01	2130251	A.duranensis	A
AX-147208073	TGGTTCTCTGTGGCAAAAGATTTTTCAGAGGATCT[C/T]ATGGTGTTGTATGACTTTGATAAGGTTCCTGCATT	2	f	Aradu.A01	2143028	A.duranensis	A
AX-147208074	CTTAACAATTTTCAGGTTGTTGGTTTTGAAAGCAT[C/T]GAAGAAGAGGATCAAGCAACACAGATCTCTAAATT	2	f	Aradu.A01	2144477	A.duranensis	A
AX-147208075	GAGATGAGTGGCCCTTCATTTATGCGATATCTCCA[G/T]CGATCTTTTGACGTCAGATTGGTGTACATTCTTGT	2	r	Aradu.A01	2144585	A.duranensis	A
AX-147208076	CAGACATTTTTTGTTAAAGGAGGTGATGAATACCA[A/G]AGAGTTTCAAATCAAGTACAGGCTGCTACTCAAGC	2	f	Aradu.A01	2144684	A.duranensis	A
AX-147208077	TTTTTTTATCAACCTGAACTAGAAGACCAATAAAG[A/G]GAACTAAGAACCGAGTCATCAAAGCTTTGGCAACC	2	f	Aradu.A01	2155909	A.duranensis	A
AX-147208078	AAGCCGAAGTAGCTTCGCTTTTTAAAATTCTGATG[A/G]CTAGAAGCCATGGTTTGAGCTTCAGATAGAATATC	2	r	Aradu.A01	2156008	A.duranensis	A
AX-147208079	CGCTTCACCCTTGTGTTCCAATAATTCTTTATTTC[A/G]TTGTCAGTTCTTCCGGGCAACTACAGCAACAAGTT	2	r	Aradu.A01	2156764	A.duranensis	A
AX-147208080	ACCAATGCAGCCATTCGAGCCCATTTGTTTCCAAA[C/T]TGAGCATGGAGTTCAATGATGAGCTTTTCTTCTTC	2	f	Aradu.A01	2156939	A.duranensis	A
AX-147208081	AATTTGAATAAAAGTTAACATTGGCTAGATAAATT[A/G]TCCCATGTGTAACATCCTCTATTATCATTATGGTT	2	f	Aradu.A01	2163880	A.duranensis	A
AX-147208082	GCCCTGTGTTGTAGCGGAGAAGTTAAAGGAGAATG[A/G]TGTCGTGGAGATGGAGAATGAGGATAACTCTGTTT	2	f	Aradu.A01	2165172	A.duranensis	A
AX-147208083	CCTGAAGACTGCTTCGCAGGTGATCCCGGAGATTG[A/G]AAGCCAATATTCAAGTCAGGAGGAAGTGTTTCCTG	2	r	Aradu.A01	2171339	A.duranensis	A
AX-147208084	ATGGTGGGTTCCACATTTCTACAATTTTTGTCACC[C/T]TTTATAGATGCACTACTACAATGCAACCTCGTAAC	2	r	Aradu.A01	2172401	A.duranensis	A
AX-147208085	CTAAATCGAGCCAAACTCCTAGCATAGGAATACTC[C/T]GCATGAAGTCCAACCTAAATCCAAAAAGAGAAGAA	2	r	Aradu.A01	2172632	A.duranensis	A
AX-147208086	TCTAGTTTCAGTTCAGCCTGGGAGCGTTCAAAGTC[C/T]ATCCTTAACTTCTCGAACTTTTTCCGCCCTTGTTC	2	f	Aradu.A01	2173301	A.duranensis	A
AX-147208087	ACAGCTCTCCATAAAGCTACTATATTATGTGTTTC[A/G]GCTATTGGTTCCGCAGAATCTTTTGTGAAGAAAAT	2	r	Aradu.A01	2188292	A.duranensis	A
AX-147208088	AGGATTATGATAGGGACCCGGAGATTCTCAAACAG[A/C]TGTATCCATTTAAAACTTTTGTTCTGTGTTCTGCA	2	r	Aradu.A01	2189262	A.duranensis	A
AX-147208089	TGCCTCTGGAGGTGCTGGAATATTCAGTGATAAAA[C/T]AGATGAAATTTCTGTAAGTTCATTCAATCTTTCTT	2	f	Aradu.A01	2241635	A.duranensis	A
AX-147208090	AGGGCAATTGACCTAACAAATAGGAGGACCTGCAC[C/T]TCAGTGTCATCTCTCGAAATCCATCTTCGTTTTTG	2	r	Aradu.A01	2242799	Arachis hypogaea	A
AX-147208091	TTATTATTTTTGATTTGGTATTTATTTGGCAGAGA[C/T]TATACGAGCAAGGTGCAAGGAAATTTGAAATTGCG	2	f	Aradu.A01	2243502	A.duranensis	A
AX-147208092	TTTGAAATTGCGGGAATTGGTGCAATTGGATGCTG[C/T]CCTTCAAACAGGCTTAAGAACAAAACAGAGTGCTT	2	r	Aradu.A01	2243561	A.duranensis	A
AX-147208093	GTCTCCCAATTTCCATTGTTTGTTCCAACAGACAA[G/T]ACTATCTTTTCTGGGATCCTGTCCATCCTACCGAA	2	f	Aradu.A01	2244427	A.duranensis	A
AX-147208094	TTGTCGGCTGAGTTTCTAAGAATAAACAGTCCTGC[A/G]GTTGATGGAAAAATCAGATCAATTGGAGGTGAAAA	2	r	Aradu.A01	2249472	A.duranensis	A
AX-147208095	CTCATGAGAAATTACATCAAAACACTGAAGAAATA[C/T]GGGCTAAGCCGGGATCCAAGCAGAAAAAAATGATG	2	f	Aradu.A01	2249959	A.duranensis	A
AX-147208096	TTCCAAATATGAGTTTCTGTGCTCACCCTTCATCT[A/G]TAAGAGTTTCCAATACCAAATTGTTACCATTCTCA	2	f	Aradu.A01	2252752	A.duranensis	A
AX-147208097	ATTCTCAAGAGCAAGGAATGTAATTTTCCACAACA[A/G]TGTAAAGGCTACTGCCGGAAATGATGCAAGCTTCC	2	f	Aradu.A01	2252816	A.cardenassii	A
AX-147208098	ACAAAGCAGCATCAACAATTGCAGCCTAAGATGAA[C/T]AAGGGACTACAGTCTTCCCCCAAAGGTAATGGGAA	2	f	Aradu.A01	2252892	A.duranensis	A
AX-147208099	CAAATGTTGGACACAATGGAGAGGATTGTGGAGAA[C/T]CCATTGTCATACAGCAGCGCTTCACCTTTGATCAT	2	f	Aradu.A01	2253648	A.duranensis	A
AX-147208100	AAACCTTTAATTTAGGCTTCTGAAGCAATTCCAAC[A/G]GTTGAAGGCTTAACTGTTACAGCAAAGGAACCCAT	2	f	Aradu.A01	2272833	A.duranensis	A
AX-147208101	TTTATGTAGGTCTATGAAACAGTGGAGATGATGTT[A/G]GTGAATCCAGAGGAAGCACTAAAGATGACAAAACA	2	f	Aradu.A01	2278223	A.duranensis	A
AX-147208102	TATTAATTATAGCTTGTAGTCAACGAAGGTGATAC[A/C]GTTAAACCAGGTCACAAGGTAGCTATTATTTCAAC	2	f	Aradu.A01	2297152	Arachis hypogaea	A
AX-147208103	AGGCTGCTATTAGTGCACTCCAACATCAGCCAATT[A/G]TAAATGCAGTCATTGATGGTGATGATATTGTATAC	2	r	Aradu.A01	2299427	A.duranensis	A
AX-147208104	ATTGATGGTGATGATATTGTATACAGAGATTATAT[A/C]GATATCAGTGTAGCTGTTGCTACTGCAAAGGTTTG	2	f	Aradu.A01	2299474	A.duranensis	A
AX-147208105	ATCTAACCTTAGTGAAGGGTATGATAGCAGCATGA[C/T]CTCAAGAAGTTGTAATGCTTTCCCAAGCATTTTCC	2	r	Aradu.A01	2303999	A.duranensis	A
AX-147208106	GCATAGCAAGCCCTTCTTGATGTATGCCTGTACAA[C/T]CAAATTAAGAGTTTCCGAGTCAAGTTTATTTGCAG	2	f	Aradu.A01	2304266	A.duranensis	A
AX-147208107	ATCAACATCTGTATCCAAGTAAAGTCCATTTCCAA[C/T]ATCATCATAGAACTCTGTATTTGAAAGTTTCCTGT	2	f	Aradu.A01	2304575	A.duranensis	A
AX-147208108	TCTTGACAATGTTCCTTGCTTCCAGAATCTTTCCA[C/T]TGCCACAAAGTAGTATCACCAAATTCTCCAACGTT	2	f	Aradu.A01	2305273	A.duranensis	A
AX-147208109	AAACCCATGTTTCTCTCACCACACAATTTGAAAAT[C/T]TGCCACAAAGACCTAACCTTTTCGACATGAACCCC	2	f	Aradu.A01	2305686	A.duranensis	A
AX-147208110	GGAACCAGCGAGGCCGTGAAAATCAACCGTTGATA[A/C]GTGTAGTTGGGTGTTTTGGGTTGTTGAGGTGACGG	2	r	Aradu.A01	2305934	A.duranensis	A
AX-147208111	TTAAGGATGCTCCAATTGATGTCTCTACACAAACC[A/G]AAACAACATTGCCGATTGAAGGCACACCTAATCCC	2	f	Aradu.A01	2312565	A.duranensis	A
AX-147208112	AACATTGCCGATTGAAGGCACACCTAATCCCACAC[G/T]CCCCACAATTGTTCCTGTCAGAAACCACATTCACA	2	r	Aradu.A01	2312605	A.duranensis	A
AX-147208113	GATAAATTCCAAAGCCAATTTACCTGTGGTAAGAG[G/T]AAGACTTGTCTACCACAATCAGAAATAAGAATATT	2	r	Aradu.A01	2316545	A.duranensis	A
AX-147208114	CCAACCTCCTCTTTCTGAAAATTCGAAACCAGGGT[A/G]GCAACTCTCTTAATGCTCAACATCTTTACCCTTTC	2	r	Aradu.A01	2318120	A.duranensis	A
AX-147208115	AAAAAACTTACTGTACTAGTGACCCACCCACCCAA[C/T]CCATCCATTTCCTCTTCCATTTTCGAAACCCATAG	2	r	Aradu.A01	2346158	A.duranensis	A
AX-147208116	AAATATACACATTGAACTATTTTGCCTAGCATTAA[G/T]AATATTTTGATGGCCATAAGAGACTTTCTTTCATT	2	r	Aradu.A01	2354447	A.duranensis	A
AX-147208117	CATCTACGGCAAAGTCCTTTCACAATGTAGGTTGC[G/T]GGGTATTCTATGGTTCCATCTTTATTGGAGTACCA	2	f	Aradu.A01	2355914	A.duranensis	A
AX-147208118	ACATACCTCTCTATGATATCTTCAAAATTGCCCGT[C/T]GAATCATCCTCGGAGGAAAATGGTAAATACTCAAT	2	f	Aradu.A01	2361365	A.duranensis	A
AX-147208119	AGAAGAGATGAAAGTTGTCGTGGTTGCTGATTCAA[A/G]ACTTGAATAGGCCAATTTTCGGGCCCATCTGTGGG	2	f	Aradu.A01	2364250	A.duranensis	A
AX-147208120	GCCCATTTCCAGAGATGCCACTGATGACCAATGCC[A/G]CTTTCAAATTCAACAGCCTGCAATGTTCTACTTTT	2	f	Aradu.A01	2365785	A.duranensis	A
AX-147208121	CAATCATATGTAAAATACCATGTCATCAGGCAATA[A/G]GTTTGCATTTTCACGAGTCGGAGCATCAAAATCCA	2	r	Aradu.A01	2371511	Arachis hypogaea	A
AX-147208122	TCCCATCACATTTCTTGATGTTTCATTTTCCATAA[C/T]ATATAACTAAATCTAAAGGAACTAGAACTTAAGCC	2	f	Aradu.A01	2388342	A.duranensis	A
AX-147208123	GTAGTGCAAATATAATCCAAGCCCACGTCGTCCAA[C/T]AGGATTTTCTGAACAATGAAAGTTGCAACCTGTCA	2	r	Aradu.A01	2389223	A.duranensis	A
AX-147208124	CCAATGACGCCAAGACTGGTGAGTCTCAAGTACTC[A/G]AATGGTCTTGATTTGCTTGTTGTATTAAGGAAGGG	2	r	Aradu.A01	2390023	A.duranensis	A
AX-147208125	GCATTGCACACACGATTAGATTGTGCTGGAGTAAG[A/G]TTTGGTGGAGAAAGAACAGGGTATATTGAAACTAT	2	r	Aradu.A01	2391841	A.duranensis	A
AX-147208126	ATGTTAATCCCATTATAATGGCAATTCCATAAGTC[A/G]TCTCAAGAAGTGAAATACACAACCAAAATACCTGA	2	f	Aradu.A01	2414291	A.duranensis	A
AX-147208127	TCAGAATAGTTGGTACGCCAGACAGTAATGTAAGA[A/G]TTGTAGATTTCTTCCATCTTAAAAAGGGTAACTGA	2	r	Aradu.A01	2416304	Arachis hypogaea	A
AX-147208128	AAAGGCTTTGATCCTATCATCAGCGCAAGTCCAAA[A/G]CTCTGCAAAGAGATGAAAGAGATAAAGGATTAAAA	2	f	Aradu.A01	2417580	A.duranensis	A
AX-147208129	AATCTGATAATTTTTCCACTGCAAGGAGTGATGAA[A/G]AAAGTATGCCCGATAACTGTCAACACATAAATAAA	2	f	Aradu.A01	2419845	Arachis hypogaea	A
AX-147208130	TCATGTACAAACTGCTTCTGTCCATTGTCATTCCA[C/T]GAAGAAACAGCCATAATTGACCTAGAATACATAAT	2	f	Aradu.A01	2434150	A.duranensis	A
AX-147208131	GCCACAATTCGTCCTTGTTGCAAGCTAATCTGGTC[G/T]ATCAGTGATCGCATTTGACTCGTACAAGTGTTTTC	2	r	Aradu.A01	2439513	A.duranensis	A
AX-147208132	CGGTTCAGAAGTTGCTTTTACAAAAGAATTTCGTG[G/T]CTTGGATCCTCCATGAATGAATTTGTAAGAATGGT	2	f	Aradu.A01	2519832	A.duranensis	A
AX-147208133	ACAAATTTTGGATCACAATCAATTAAGACATGAAA[A/G]CTGTGTGTTCTTGACACGGCATAAATTTCACGAAC	2	f	Aradu.A01	2520160	A.duranensis	A
AX-147208134	GAAGTGGTAACTTCCGGTAGATGTGGAAAAACCAT[A/G]CACGCTTTCATTGCTGCCATTGGAATTGAGAAAAT	2	f	Aradu.A01	2558477	A.duranensis	A
AX-147208135	CACTCATTGGATGCCATCATTGGCAAGGCGTTTAA[A/G]ACTCAAGGCCATTGACTTTTGTATTGTCAGTTCTG	2	f	Aradu.A01	2597178	A.duranensis	A
AX-147208136	AACATGTGTTTGGGAGCAATGTTCTTTTCTATGAT[C/T]GTATGTTCATTTAATTTCCATGAGTGAAGCCGATG	2	f	Aradu.A01	2597396	A.duranensis	A
AX-147208137	TAGTATTGTAATGGATGATGAGAATGAGACAAGCA[G/T]AATAGTCAAAAGTAACCATGATAAGATTAAGGAGG	2	r	Aradu.A01	2598031	A.duranensis	A
AX-147208138	TCGGAATCAACAAATTTTGGATCACTTGCAATCAA[G/T]TAAGACAACAAAGTTGTGTTTATCATGACACAACA	2	r	Aradu.A01	2664297	A.duranensis	A
AX-147208139	CATCAATTTACCATTGAACTGTCATTCACATGGTG[A/G]AAGTTCGGAATACGTCTTGAGAGCACTCTCAGATT	2	r	Aradu.A01	2677574	A.duranensis	A
AX-147208140	TCCTCTGCTATGGTGATAATATTTGGGTAAAGAGC[A/G]TGTAGTATCTCATTGGCCAGGATAAGATACAATTG	2	r	Aradu.A01	2680587	A.duranensis	A
AX-147208141	GCGTGTAGTATCTCATTGGCCAGGATAAGATACAA[C/T]TGTGCATCCCTGTCAATGTATTGGTTACAGTACCT	2	f	Aradu.A01	2680620	Arachis hypogaea	A
AX-147208142	ATGATTATTTCTTATTGCATATACCAGTTCAGGTT[C/T]GAGAGAAGGAAATGCAAAACATCAGGGTCGCCATA	2	f	Aradu.A01	2681234	A.duranensis	A
AX-147208143	GAGAGAAGGAAATGCAAAACATCAGGGTCGCCATA[C/T]TTGAACATTCTGGTGCCCCAGAATTTGTGTTGTCC	2	f	Aradu.A01	2681270	A.duranensis	A
AX-147208144	AAGTCTTCAGGAGTGCCATATCGACTACTGACAGC[A/G]TAAAAATTGGTAACCTGCAACAAAAACAAATGTTT	2	r	Aradu.A01	2683156	A.duranensis	A
AX-147208145	CCCACACTAAAAAGAACCTTGTCTGTAAAATCATT[A/G]AATGAGGATATTTTTGGCTCAGATCCACTAATTCC	2	f	Aradu.A01	2684125	A.duranensis	A
AX-147208146	CTCATTCCACCAGGATTTGAGTCTTTTGACATTGA[C/T]AAGGTAAGCTACACCTATAGACTTTCGTCGAATGA	2	r	Aradu.A01	2693599	A.duranensis	A
AX-147208147	TTCTTTTAAGGGTTGAAACCATACGGTCAAGATGA[G/T]TTGCCACCTGCCAGTACCAAAGGTACAAGAAAACG	2	r	Aradu.A01	2706879	A.duranensis	A
AX-147208148	ACTTTCAGCGGATTTCTTCCAAGGGTTGAAACCAT[A/G]CGGTCAAGATTATTTGCCACCTGCCAGTACCAAAG	2	f	Aradu.A01	2715182	A.duranensis	A
AX-147208149	TTGAGCAACGAACACGAAACACAACGGATATCAAG[A/G]AAATGCATTTGGCAAACTATAAAAACACATGCTAA	2	f	Aradu.A01	2717463	A.duranensis	A
AX-147208150	TTATTTTATATAGAGATTTTATTAGAATGGAAGAG[A/C]GTGTACAGAAGAGGATAAGCCATCCACACTATGTA	2	f	Aradu.A01	2733097	Arachis hypogaea	A
AX-147208151	GGGATTACGATGTTCGGAGTGATGTTAGATAGGGG[A/C]ACGCTTAACACCATATTCGGTATTGAGATGTCGCT	2	r	Aradu.A01	2781754	A.duranensis	A
AX-147208152	TGGTCATCGAAGACATGAGCTTGAGTCCATTCATT[C/T]GGGTTACCCTCCTTCCAAATAATGACACGCCCATC	2	f	Aradu.A01	2784538	A.duranensis	A
AX-147208153	TGGACTGTGTCTTGATGACCCGTTTCAACCTTCTG[A/G]GCAGGCATGTTTCTGGTATCAAGACACAAAAAAAA	2	r	Aradu.A01	2784796	A.duranensis	A
AX-147208154	CAAAAAGAGATTGAGAAAATGCAGGATAAAGTTCT[A/C]CGTACTTATGCCGAGATGGAGAATGTCATGGATAG	2	r	Aradu.A01	2799133	A.duranensis	A
AX-147208155	ATTGGACATCACTGTGTTTTGCTGTTGATGCCAGG[A/G]TAGCTCAAACCGAGATCCAACTCACCAATGTTAGA	2	f	Aradu.A01	2802305	A.duranensis	A
AX-147208156	AGCTATGAGTTCATCTTCAACCTTTTCAATAACAG[A/C]CTTCTTCTGTTCTTCAAGCACAGCAATCTACATAA	2	f	Aradu.A01	2802991	A.duranensis	A
AX-147208157	AGAGAAAGGTTGAACAGGCTGCTAAGTCAAGGGCA[C/T]GCCTTCTTCAATCTTTATCTGATGCTAAGATTGAG	2	r	Aradu.A01	2813279	A.duranensis	A
AX-147208158	TGGCAACAAAAGGATGAAAGAGTAAAGGAGTTTTC[A/G]GATGTGCAGTCGCAGATTGAAAAGATATGTGGAGA	2	f	Aradu.A01	2813588	A.duranensis	A
AX-147208159	TTTCCCTTGCAGAGTGAGAGGTTGCACAAGGTTCA[C/T]GAATTTGTGAGTACTGTGCATGATCTTTGTTCGGT	2	r	Aradu.A01	2813846	A.duranensis	A
AX-147208160	TTGTGAGTACTGTGCATGATCTTTGTTCGGTCCTT[A/G]GTATGGATTTCTTGAGTACTGTGACTGAGGTTCAT	2	r	Aradu.A01	2813886	A.duranensis	A
AX-147208161	TTCTTGAGTACTGTGACTGAGGTTCATCCGAGCTT[A/G]GATGATTCTACCAGTGTTAACTCCAAAAGCATAAG	2	r	Aradu.A01	2813930	A.duranensis	A
AX-147208162	GATTCTACCAGTGTTAACTCCAAAAGCATAAGCAA[C/T]GGCACACTAGCTCGGCTGGCTAATACAGTATCAAC	2	f	Aradu.A01	2813969	A.duranensis	A
AX-147208163	TAATACAGTATCAACACTGAATGAAGAAAAACAGA[A/G]AAGGCTACACAAGGTAATGAGTTTATAATACTGTA	2	f	Aradu.A01	2814025	A.duranensis	A
AX-147208164	AGGAGAGAAGTCTATTTGACCATGTTACCTGCAAT[A/G]TGTCAACTTCTGTGGATGAAGTCACTGTTCCTGGT	2	r	Aradu.A01	2814303	A.duranensis	A
AX-147208165	GCTGCTTCCCATGTTTCTGGTTCTGAACCAGTCCC[C/T]GCATCACCCTAATAATAGAGATGTATTTTCAACCA	2	r	Aradu.A01	2816732	A.duranensis	A
AX-147208166	CTTCCTCCTTTGAAAACCTCCAGCTTGTGGATGGC[A/G]AATGACCCGTCACCTTCAACCACCTCCTTGAAGTC	2	r	Aradu.A01	2817702	A.duranensis	A
AX-147208167	AGCTCCATATTGGACACTACAACATTGTCTCCCAT[A/G]GCGGGCAACATCTATAATAAAAGGAAGAAGAGGCT	2	f	Aradu.A01	2823558	A.duranensis	A
AX-147208168	TTCTTCAGTTCCAAGTTAAGGTACGGTATGACAAC[A/G]GTTTTCAGAGCCGTTGATATTAATGACTGCAAACA	2	f	Aradu.A01	2851860	A.duranensis	A
AX-147208169	CATAGCCAAATCCGCAGTGGCACCAGAAACAACTA[A/G]AAAGATTCCACTCTCTCCACTCACAACAGAAGATG	2	r	Aradu.A01	2857180	A.duranensis	A
AX-147208170	TGAAGCTGAACAATGGAGGCAATACCTTGTTCTAT[G/T]AGTATATCCTTTGCAAAATCAAGACCCTTGTCAGA	2	r	Aradu.A01	2857346	A.duranensis	A
AX-147208171	TAGGAAATACAAATAACTGTTTATGAACAACTCAC[C/T]GTGATGATGTCCGATATTCCCTGCACTCCTTGACG	2	f	Aradu.A01	2860463	A.duranensis	A
AX-147208172	TCATCTGCAAGACGGAAAGCATCCTGAAGAGGTGT[A/C]TGCTCATCAGCAATGTCAAGAAGACGGTCATTTGG	2	r	Aradu.A01	2860541	A.duranensis	A
AX-147208173	AATTCATACACTGATGACAGTAATTGTCCTGCATC[A/G]ATGTCATCCTTCCAGGCTTGAGCGAGAATGGAAGA	2	r	Aradu.A01	2863591	A.duranensis	A
AX-147208174	GAAGCACGTGTTGGAGGAGAGAGCAAATTGCTGAA[G/T]ATTTTGGCCCTTTCATGCATACATTGTCCAACAGC	2	r	Aradu.A01	2864951	A.duranensis	A
AX-147208175	GGGTCCAAAAATGCATGAAGAAAAGTCTTTGTCAC[G/T]CGTGGCTGAAGATTATGATAAACATTCCCAAATCT	2	f	Aradu.A01	2865510	A.duranensis	A
AX-147208176	AACAAAAAAGCACAATTTGAGAGCAGAAGGAGGTG[A/C]GGACTTTGATGTCGATAAGCATACGAAGTAGTAAC	2	f	Aradu.A01	2868567	Arachis hypogaea	A
AX-147208177	AAGCACAATTTGAGAGCAGAAGGAGGTGTGGACTT[A/G]GATGTCGATAAGCATACGAAGTAGTAACTCACACT	2	r	Aradu.A01	2868574	Arachis hypogaea	A
AX-147208178	ATAGGAAAGTAGCATACAATTAGTCTAGTGTGTAG[A/G]CTCAGCTCTTCATTCACTGCTAATGCAATGTGCTT	2	f	Aradu.A01	2872517	A.duranensis	A
AX-147208179	TTCCTTCTTATAGCAGATGCATGACGCTGAGCTTC[C/T]GGTCCAGATGTGGATAATGAACTCCGCTCAGAAAT	2	f	Aradu.A01	2873291	A.duranensis	A
AX-147208180	TATGAAAGGATCGTAAAGGGAACTCGCTTATACCT[A/G]CTAAATTTGGGACGAATTATAAGTAGGGTTTCGGA	2	f	Aradu.A01	2874822	A.duranensis	A
AX-147208181	CCTCACAAAATTTACCAATATAGCATACTCCCTAA[C/T]AGCCTTCCTATCCACACCATTCCTCACCAGCTGAG	2	f	Aradu.A01	2891227	A.duranensis	A
AX-147208182	TTTCCTATCTGATCCTCGTGTCTCTCTTGACTCTC[C/T]AGTTCAACAATTCCTTGAGGAGTCTTTCCCATCCT	2	r	Aradu.A01	2897162	A.duranensis	A
AX-147208183	AGTATGATCCTCATGTCTCTCTTGTTCAACATTTC[C/T]ATGTGGAGTCTTTCGCATTAAATAATCATGTCTCT	2	r	Aradu.A01	2897458	A.duranensis	A
AX-147208184	AGGGAGAGTGGGGGAGATGTCAGATTCCATTGTTC[C/T]ATTTGTCTGTCACTAGTATTAATTGATCCGGGTAG	2	r	Aradu.A01	2897855	A.duranensis	A
AX-147208185	TTCACCTTTGTTGGAAGTAAATCATAGTTCTTATA[C/T]GAGCATCTCTTCCCAGTTTCTTCAAGCTTTTTTTT	2	f	Aradu.A01	2900186	A.duranensis	A
AX-147208186	CCAGAAGACTTTTTTCCAGCGAGTTTAGGTACCTT[A/C]GTAGACAGTTTAGGTACATCAGCAATGCTTCTTTT	2	r	Aradu.A01	2904306	A.duranensis	A
AX-147208187	AAACTCCTTATTCTTACTCAAGCTATCCCACGCAG[A/C]TTTCGCGGTTGCATCAGGATTCTTCTTTGCAAAAC	2	r	Aradu.A01	2908644	A.duranensis	A
AX-147208188	TTCTTCTTTGCAAAACTCAGGAAGTAAACAGTTAC[C/T]AAAATACTCCTTACAATGTCCTCATAGCTCTTTCT	2	f	Aradu.A01	2908699	A.duranensis	A
AX-147208189	TCATCTTCAAAGTGGTAATTCGAGACAGATAGTGG[A/C]TGAGACTCTGGCTCATCATCCGAAGACGCCATTGT	2	f	Aradu.A01	2908993	Arachis hypogaea	A
AX-147208190	AATGGCAAGGCACCAAAGAGGGTCAACATATTCAA[C/T]ATAAACAACGTCATTAATCAGCTGAAGATCAACAC	2	f	Aradu.A01	2916416	A.duranensis	A
AX-147208191	TAAGCGTCGCTTCTAAGCATTGTGTACCTTGATGC[G/T]GAATCAATGAGGAATCCTCCGCGGCGATCGCTTGT	2	f	Aradu.A01	2916651	A.duranensis	A
AX-147208192	AACCCATTGAAGTCAACGGGGCTTACATCGTGGTT[A/G]AGGCCGAAGCTTAAGACTCCAACATCCCTCGGCGA	2	r	Aradu.A01	2918962	Arachis hypogaea	A
AX-147208193	TCTTTTCAAGAAGCTTGCAAGTCTTGTCGTTACAC[A/C]GTAGCGATCTGTAAGTTTTGGACATGGAGGATTGG	2	f	Aradu.A01	2919167	A.duranensis	A
AX-147208194	GACACATCATCGCCGTTCATTAAGTGTTGTGATAG[C/T]AGTGATGATCCTACTAATGATCTTGGCATGTTAAG	2	f	Aradu.A01	2919364	A.duranensis	A
AX-147208195	CTGTTAGGGCACAGTGACTCATACACAAGAGACAA[G/T]CAAATGCAGGTGACCATTGCCTATAACCATTTTGG	2	f	Aradu.A01	2958711	A.duranensis	A
AX-147208196	TCGCTATTCGGGCCAATCGCAAAGGAAAATACACA[C/T]AAGGCATAAGCTGATTTATCATCATATGCCCTCAA	2	f	Aradu.A01	2981087	A.duranensis	A
AX-147208197	AAGCGAACCACACACCAGTAGTAAAGTAGAGTGGA[A/G]TACTTGACTCCTTCGGAATTGGGAGTGGCTATGGT	2	f	Aradu.A01	2983579	A.duranensis	A
AX-147208198	TGCCTGCAGCTGCAAGCAATGCTTTGCATCAGTTA[C/T]GAAAACAAAGAGAAGTGGCAACCGCACTCAAACTA	2	f	Aradu.A01	2983652	A.duranensis	A
AX-147208199	CATTATTCAATGAAATTCCACGGGAAACTTCAGTT[A/C]CTTGGAATGCTATAATATCGTCTCTTGGGATTCAC	2	f	Aradu.A01	2986560	A.cardenassii	A
AX-147208200	GAAGGGGTAGAGCCAGATCATATCACATTCGTATC[A/G]TTGTTGTCGGCATGTAGTCATTCTGGTTTAGTGAA	2	f	Aradu.A01	2986676	A.duranensis	A
AX-147208201	GCGTCGATCTGGGGGGCTCTTCTTAGTGCTTGTAG[A/G]ATACATGGAAATGTAGATTTGGGTACCTTTGCTTC	2	r	Aradu.A01	2986898	A.duranensis	A
AX-147208202	GTTGAGGATGACGAAAAAGAGCAGATTTTGATGAG[C/T]CATAGCGAGAGATTGGCAATGGCGTTTGGTATTAT	2	f	Aradu.A01	2987267	A.duranensis	A
AX-147208203	ATATCCAGAATTACTGAGAGGGACATTATTATGAG[A/G]GATTCAAATCGCTTCCATCACTTCAAATGTGGGAT	2	r	Aradu.A01	2987417	A.duranensis	A
AX-147208204	GTGAAGAACGAATTTGTAAAATTATAAACTAACCT[G/T]GGAGTGGTTCTCCATCCACAACTACCCATGGGACA	2	f	Aradu.A01	2997000	A.duranensis	A
AX-147208205	GGCAATATCCTTTTGCAGCATCAGTTCAAAAAGCC[A/G]TAGTGACTCAGCCTCAAGACCATGCTGTGCGTAAC	2	f	Aradu.A01	2999408	A.duranensis	A
AX-147208206	CTGCTATCATTGAATTCAGTGATACCGTGTTGTGT[C/T]CTGGCATAGTATCAAAAATCTTTCTCGCATCCTGA	2	r	Aradu.A01	2999479	A.duranensis	A
AX-147208207	AACAGAAGCATAAGAATCAAACCCACCCATCACCA[C/T]GAAGCAATGTAGCTGCCTGATCAACCCCACACCAC	2	r	Aradu.A01	3000209	A.duranensis	A
AX-147208208	GTGTCTCTGCCAACGCAACGAGGTTGTTCAGTTTG[C/T]GTAGGATGTTCAATTTTGCATCTTTTCTGGCATAC	2	r	Aradu.A01	3009264	A.duranensis	A
AX-147208209	ACACCTACTCCAAGTGGTCTCATGTAAGCATGTTG[A/G]GTATAGACTTGAGATTTGTCTGCAATCCTGTTGGT	2	r	Aradu.A01	3019488	A.duranensis	A
AX-147208210	TGCTCCCCTCATTAGACCAGCCCACCAAATAATTA[C/T]CTGGAATAACCAAGATTAAGAAAATAACAAATAAT	2	r	Aradu.A01	3028069	A.duranensis	A
AX-147208211	CAATATCTACTCAATATCTACCTTAATTTGGTCAT[C/T]CTCCACTTTTCAATGTCAAGTGCATCCATTCCCAC	2	f	Aradu.A01	3028472	A.duranensis	A
AX-147208212	GTAAGAATGTGGGAACTTTTTCCTTTGGTGACTAA[C/T]AAGAGTATGCTTCCAGCTATGCATCCCTACCAAGG	2	f	Aradu.A01	3032436	A.duranensis	A
AX-147208213	TATTTATCATTATTATTTGCTTTCTTCTCAAACTT[A/C]GAAGAAGTTATTGTAATAATAATGATTACACACAC	2	f	Aradu.A01	3032918	A.duranensis	A
AX-147208214	TTCTTCTTGTTTGTTTGCGTATATCTAATCAAGAA[A/G]GGTAGCAAGCTATATATGTGTGATATATTATAAAG	2	f	Aradu.A01	3033014	A.duranensis	A
AX-147208215	GTCTATGACTCAAGCTGAGCATACCACACTCCTTG[A/G]ATCTTAACATCCTTTGGAGCTTTGGCACCCAAATC	2	r	Aradu.A01	3034529	A.duranensis	A
AX-147208216	ACATCCTTTGGAGCTTTGGCACCCAAATCAGTGTC[C/T]GATGGCTGAATGCTCTCAAACACACCAATAACCTC	2	r	Aradu.A01	3034571	A.duranensis	A
AX-147208217	TCTCCAGTCTCTGGCTTGCTCTGCGTCACGCTCAA[C/T]GTGATCTTCCCTTTGGATGATGAAGCACTCTTGTT	2	r	Aradu.A01	3034640	A.duranensis	A
AX-147208218	GGGAGCTGAACAGTCACTGCAGCATAGTCAATGCC[A/G]TCCTTCTCCTCAAATTTCACGGTTCCATCAGAGGA	2	f	Aradu.A01	3034922	A.duranensis	A
AX-147208219	GAATTCTTGGTGACACCCTCTGCCTTGACAGTGAA[A/G]GAAGTCGGCTCAAGACAGAATTTCTTGGCATTGTA	2	f	Aradu.A01	3035072	A.duranensis	A
AX-147208220	AGTCTGAAGAGAACAAGTGAGTTTGGAGCCAACGG[A/G]TTCCAAACCGAAGGCTTTTGAAAGGGAGTGAGTGG	2	r	Aradu.A01	3035616	A.cardenassii	A
AX-147208221	GCTGCCATTGTTTGTTGCTTCTATCTCTGTTGAAG[C/T]CTGTGTGTGTTTCGGTTTTTAGTGCTTTTGTGTGT	2	f	Aradu.A01	3035767	A.duranensis	A
AX-147208222	GGACATGTGTAATACTTTCTATCCAGGTTGGCAAT[A/G]CTATTTGAGACTTGTAACGGAGCTCTTAAACCACA	2	f	Aradu.A01	3050197	A.duranensis	A
AX-147208223	CAACTAGCACTATATCTAACTCACGCAGTTCCCGA[G/T]AACCGCACACTTCATTTTGTGTTGTTTTTTTGTTT	2	f	Aradu.A01	3067542	A.duranensis	A
AX-147208224	GATACTTTTCTGTGGATTACAATCTCAAGGATCTT[G/T]CCAATGTTATTTGTAAGTAACTTTAAATATTAATT	2	f	Aradu.A01	3069430	A.duranensis	A
AX-147208225	ATATGGCCTGTAGACGGAAACCTTTATCTACAACC[G/T]CATACCTCTTTGGTTGCTGATGCACATAAAGCGGG	2	r	Aradu.A01	3071017	A.duranensis	A
AX-147208226	GTTAACACCACAGTCATTTCAAAATGTGGAGCAAG[C/T]GGAGATTTTCCCGGTTGCACCAACAAGGCATATGA	2	f	Aradu.A01	3072277	A.duranensis	A
AX-147208227	GAGAGCACAACAGTTGCTCAAACACGGTTCGCTAG[G/T]CTTGCCAAGTCTATCCCAGAGATCAAATCTGGCAC	2	f	Aradu.A01	3072442	A.duranensis	A
AX-147208228	CTGGCACTGGCATATTTACCTTTAGCTTGACATGG[A/G]AAGATATACAAACCTTGACCCGTAAGTCAAATAGT	2	r	Aradu.A01	3072506	A.duranensis	A
AX-147208229	AAGGCAAGCGAGAAAGAAGTGAGGACTTCAAAATG[A/G]AGTACAAATATTCTCATATTGCCTCTATAGTACAG	2	r	Aradu.A01	3095780	A.duranensis	A
AX-147208230	TTCCAATTCTTCACGCTCCAACACCAACCTTAACA[A/G]TCAAATTCCTCTCCTAAGATCGCAGCAGCAACAAC	2	f	Aradu.A01	3097304	A.duranensis	A
AX-147208231	CAACAATCGCACCATCACTCTTTAAAGCCATGGCC[A/G]ATTCTCCCTTCTTACCTTCCTTGGACCGACGCCGA	2	r	Aradu.A01	3097371	A.duranensis	A
AX-147208232	GGGCTACCACTAAATGCATACCATTCTACAAAACC[A/G]GTCTCTGGACATAATGTTCTTTTTGTTCGTCGTGA	2	f	Aradu.A01	3102076	A.duranensis	A
AX-147208233	GCAGAAGTATTTGAATCCTTGAAGAGCTGGGTATC[C/T]AATTATAATGGTTGTAAAATCAACCTGGTCAATGG	2	r	Aradu.A01	3102205	A.duranensis	A
AX-147208234	AGCCAATTCAGACGCCCACATTTTGCGTATATTGC[C/T]CGTTGGAAAGGGTTGGAGTATCATGCAATCAACCT	2	r	Aradu.A01	3102412	A.duranensis	A
AX-147208235	TATCATGCAATCAACCTTGCAGGGTCGCATGCTGA[C/T]CCAGGAACTGTGATCAATGAGCTGGCCAATATAAT	2	f	Aradu.A01	3102466	A.duranensis	A
AX-147208236	TTCCTCTCTGGTGCTGCTATTTTATCTTTCGGGGC[A/G]CACCTTTCTTATGTCAACGTTGCTCCCCAACAAGC	2	r	Aradu.A01	3105729	A.duranensis	A
AX-147208237	TCAGAGTGGTTTGGTCAAAGACACAATTGGCAACT[C/T]CAGCTTTAACAAATAGAAGAAAAACACACTTCTTG	2	r	Aradu.A01	3105887	A.duranensis	A
AX-147208238	CATCATGTGCCTTCAGAATTACTAGCTGAATTGGA[C/T]TCCATGGGTTTCACTTGCCTTCACTATGTTGCAAT	2	r	Aradu.A01	3107557	A.duranensis	A
AX-147208239	CAGCTCAACTTGATCATTTACCACATGGTGATTTA[A/G]GAGATTCTTATGACCAATCAAGCCATCATCAATCA	2	f	Aradu.A01	3108571	A.duranensis	A
AX-147208240	AATTGCAGCTCCTAGCATAAAGCATTTAAGAGATG[C/T]AAAGCTGAGACAAGTGTTTTCTGAGAGATTGGTAG	2	f	Aradu.A01	3108752	A.duranensis	A
AX-147208241	GACATTATCTACAATGCCACATCGTCTGGCATAGT[C/T]GAGATTTTAAGGATATGTTTCCAGTTTTTTCCGGA	2	r	Aradu.A01	3108888	A.duranensis	A
AX-147208242	CTCGGTTATATTACAGGTTAGAGAAGAGATCAAAC[A/G]ATGTTACGAACTCATAAACAGATTGGGTAGAGGAG	2	f	Aradu.A01	3116014	Arachis hypogaea	A
AX-147208243	AAGTTTCATCATTATGGAAGGTTTGTAACAGCAAC[C/T]CTGAGGCTTTGGCTTACCTGGTGGATTTCTACGGC	2	r	Aradu.A01	3117095	A.duranensis	A
AX-147208244	CTCAAGGATGCAGACACAAGGGCTGCAAAAGACAA[C/T]AATGCCCTTGACGACGATGGGATCAAATCATGGGT	2	r	Aradu.A01	3119898	A.duranensis	A
AX-147208245	TTGGATCACAGTGTCTCAGTCTTACACAATAGAAG[A/G]ATTGTTGAGGAACATGCTAGACCAGTTTTACAAAG	2	r	Aradu.A01	3120434	A.duranensis	A
AX-147208246	GGAGCATGAATGTTGCTGAGTTTTGTAAGAGATCT[G/T]CCTTTGTTAATTTACACAACTTGCGACCTTTAAGT	2	f	Aradu.A01	3120706	A.duranensis	A
AX-147208247	GAGAGACTCATTTGGCAGTGGATAGCAGAGGGATT[C/T]GTTAAACATGAGAAGGGAAAAACTCTGGAACAAGT	2	r	Aradu.A01	3121116	A.duranensis	A
AX-147208248	ATGTTTTTAGAGTTGAAGAGTTGTCAGAAACCTTT[G/T]TGAAGAGCATTGTCAAAAAGTGCAGGCTGCTGAGA	2	f	Aradu.A01	3121444	A.duranensis	A
AX-147208249	ATACCATCTAAACTTCAAAGTTGACTTTCGCATGT[C/T]GTGGGATTGGGAAAAGGGTGTTCAGATGAATGGTG	2	f	Aradu.A01	3121733	A.duranensis	A
AX-147208250	TAGAAATAACTGCTATAGACGAAAATGAAGTCATT[A/G]ATTTTCCTCTTGTGTCATCTGTGCCTCAACTTCAG	2	r	Aradu.A01	3121987	A.duranensis	A
AX-147208251	CCTGAACAGCTTCCGCAGTATCTCGGAGTTGACTT[C/T]TCAAAATCTGGTTCTCCTTTTTCAACAATTTTGAT	2	r	Aradu.A01	3128327	A.duranensis	A
AX-147208252	ACAACCAAGTCATTATATTTCTCTTGTAGCTCAGC[A/G]TAGTGCTCCACAATTCTAGCATGACCAGTGACTGC	2	r	Aradu.A01	3128533	A.stenosperma	A
AX-147208253	AGCTCAGCGTAGTGCTCCACAATTCTAGCATGACC[A/C]GTGACTGCTCTATTTAGTGCATCATCCAACTCTGC	2	f	Aradu.A01	3128560	A.duranensis	A
AX-147208254	AGCTTGCTCCTTAGATTCTTAATTTCTTCAAGAAG[A/C]AATTCCTTCTCATTAGCATCAAAAGAGCTATCTTT	2	r	Aradu.A01	3128893	A.duranensis	A
AX-147208255	ATTCTCCATCACTGGAAGGCTTATTCGGTATTGTT[C/T]GATCAGAAGATTCATCCTGGTCATTTTCTGGGCAT	2	r	Aradu.A01	3129479	A.duranensis	A
AX-147208256	CATGCCATCAAGGTTAAGTGCTCAAATGAGAAGGA[A/G]GTTGTGGATTTGTTCAATGCTGAGTTCTTCTGGTG	2	r	Aradu.A01	3129547	A.duranensis	A
AX-147208257	GATGGACTGCACGAATGGACTGATTTAATGCCTTC[G/T]GAAGTGTTTTCGATGCAATCAATGTTATCTGCTGA	2	r	Aradu.A01	3129862	A.duranensis	A
AX-147208258	TCTAACGGATCTTACTCGTTGTCCAAATCTGAGTG[C/T]GCTGAGTGTTTCACTATTACTCCTACAATCAACAA	2	f	Aradu.A01	3130404	A.duranensis	A
AX-147208259	ATATATTCCTCAATCAAATTCTCAATATACAGTGC[A/G]TTTTTTGAATCTTCCTTCACCTGCAATAGTTTTGA	2	r	Aradu.A01	3131708	A.duranensis	A
AX-147208260	TGGCATGCTTGATGTATATATACACCAAGCTAGGG[A/C]CATTCAGAACATCTGCATATACCATAAGCAAGATG	2	f	Aradu.A01	3167620	A.duranensis	A
AX-147208261	GAGAATCTAAGGGTTAGTGTTAGGACTATTGATTC[C/T]TCACTCAAATGTGAGATTTGGATGCTTAGCAGGGT	2	f	Aradu.A01	3167780	A.duranensis	A
AX-147208262	GTTCAGGATGGGAAATTGGAGAAAGAGTTCTCTCT[G/T]TCTTCAACTGATTTGTTCCATTCTCCGGCCGGTTT	2	r	Aradu.A01	3167915	A.duranensis	A
AX-147208263	CCCAGCAGTGTGTCAACAAATGGTGTCACCTCTCC[G/T]GTGCCTGCAAGCTCGGAATCATCTGAAGCTGCTGC	2	f	Aradu.A01	3168221	A.duranensis	A
AX-147208264	GTCAGGAACAAATTTCCAGCACCAAAGATGCTAAA[A/C]ATGTGGATGCTATAGATGGTGAGAGTGATTCCTCA	2	f	Aradu.A01	3168312	A.duranensis	A
AX-147208265	TAGTTCACTTTGCGATGAAGTTCGAGGAGGAGCCT[A/G]TGCTCATAATATCTCAGCCCCTGGATTTCCTGCTT	2	r	Aradu.A01	3170062	A.duranensis	A
AX-147208266	AAGTTTCGGACACATTCGGGCCTTATGATGCTTTC[A/G]GTCAAGGTGATCCCATGGCAAAGGCTTTGGATTGC	2	f	Aradu.A01	3170530	A.duranensis	A
AX-147208267	CCATGGCAAAGGCTTTGGATTGCTGGAATTATAAG[C/T]TGCTGAATGACTCTTAAAGTTTCTGTCAAGTTTTT	2	r	Aradu.A01	3170578	A.duranensis	A
AX-147208268	AATTGTCCTCCAAGCTCTACTCTTATGTAAATTCC[A/G]TTGATAATGATTGAGATGAGGTGCTTCTCAAGGCT	2	f	Aradu.A01	3170683	Arachis hypogaea	A
AX-147208269	ACTCTTATGTAAATTCCATTGATGATGATTGAGAT[A/G]AGGTGCTTCTCAAGGCTATAAGTTGCTCCATGTTG	2	f	Aradu.A01	3170701	A.duranensis	A
AX-147208270	TGCTTCTCAAGGCTATAAGTTGCTCCATGTTGATT[A/G]TTTAGAGTCTTTACTCTGTTGTGAAGGTGCACCTG	2	r	Aradu.A01	3170740	A.duranensis	A
AX-147208271	CCAGCTCCTTCCTGCTAATAAATCCATTGTTTTCT[A/G]AGGAGTATTGCTTCCTCACATTTAACTTTACAAGC	2	f	Aradu.A01	3171315	A.duranensis	A
AX-147208272	CTCACATTTAACTTTACAAGCTGACCAAGTGCTTC[A/G]CCACAAAACCACTCACAATCTAATATTAGAAACCC	2	f	Aradu.A01	3171365	A.duranensis	A
AX-147208273	AATCACCTCACCAATGTGATGAAGGCAAGTAGCAA[C/T]AGCTCTTCTCCTTGTTTCCACTTTCCCTTTGTTAT	2	r	Aradu.A01	3171451	A.duranensis	A
AX-147208274	GCTCTTCTCCTTGTTTCCACTTTCCCTTTGTTATC[A/G]TTTCTAGACCGGATTCTCAAAGCCGGCACTTTCGC	2	f	Aradu.A01	3171488	A.duranensis	A
AX-147208275	TGTAATTCTCAGTTCTCCAGTCTGATAAAATCTGT[A/G]TCAGATCATTGCAAAGTTGATAAACTCGCGGCACC	2	f	Aradu.A01	3171603	A.duranensis	A
AX-147208276	TTGCTTGTCTTTCTGATGTAATGAGTGAGTTTACT[A/G]ACAGATGCAGAAGATCTTGCATCAACTGTGAATAT	2	f	Aradu.A01	3171689	A.duranensis	A
AX-147208277	CTCTGAATTGAATTGACAGTATGCTGCAAATTATG[G/T]GACGGTTGATTGATCTTATCAAAGTGTGTGAGAAC	2	f	Aradu.A01	3171803	A.duranensis	A
AX-147208278	CATGCTGCCCAGCAAGATTCCATACTGAAATCTTT[A/G]TGTCCTCATCCTTGAAAGTTTTTATCTTCATCCCT	2	r	Aradu.A01	3172080	A.duranensis	A
AX-147208279	GGGTTTACTATTGTTCTGACTTGATCCAAGTAGGT[C/T]AATGCCGAAGCAGAGAAATTATGAGATATTGAATT	2	f	Aradu.A01	3172175	A.duranensis	A
AX-147208280	TTTGCAGCCTTGTAGAGACAAGAGTTTCAAACTAG[C/T]ATTCTTCTCCAAACTCTTGAAGATTTTGACAAAGT	2	r	Aradu.A01	3173065	A.duranensis	A
AX-147208281	CCAACCTATTTTTGTTCTGCCACCTCCAAAAGTAA[C/T]ACACTTCAAAGTAATGTTGGCTTGCCTTTGCAGGG	2	f	Aradu.A01	3173724	A.duranensis	A
AX-147208282	CCCAAATCTGAAGCTCCTCCAAACTATGATTCACC[A/G]TGAGAGCAGAAGCAATTAGTCCAGCTCCAACTGCT	2	f	Aradu.A01	3174335	A.duranensis	A
AX-147208283	GAAGGAAACACATTCAAGATTTAGGGAGTCGGATT[G/T]TAGTGATTGAAGTGCCCATTGTAGCTCTTTCATGT	2	r	Aradu.A01	3174753	A.duranensis	A
AX-147208284	ATAACCCTCAGAAGTCTTTACAGGGTCGTCTGAAG[C/T]AATACCACCAAGACCATAACCAAAAGAGCCAGAAC	2	r	Aradu.A01	3187952	A.duranensis	A
AX-147208285	CGATCCACAGCTTCTTCCGAATCAAATGTGATGAA[A/G]CCAAAACCTCTTGGCCTTTGAGTATTGTGATCATA	2	f	Aradu.A01	3188853	A.duranensis	A
AX-147208286	ATTGTACCGAACTGATCAAAATACTTCTTGAAATC[A/G]CTTTCTGTGATAGTTGATGGCAAACCTCCAACAAA	2	r	Aradu.A01	3188943	A.duranensis	A
AX-147208287	GTGGTGCGATCTCTCATGATCACAGCCTCTATAAC[C/T]TCCCCATATTTTCCAAAATATTCCTTGAGACGTTC	2	f	Aradu.A01	3189828	A.duranensis	A
AX-147208288	TTCCAGGATGCGAATAGCGAAATGATGTGGTCGTT[A/C]GAGAAGCCTCTTAGCAACATGATTTCGGAGTGAAG	2	r	Aradu.A01	3197053	A.duranensis	A
AX-147208289	TTTCTTTAAAGTTATTGCACAAGTACCAGTGACAT[A/G]CATTAGATCAAAGAATCTCTCTTTAATAAAATCAT	2	f	Aradu.A01	3203979	A.duranensis	A
AX-147208290	TATGCTCTATGCAGGGCTGCACCTGGAGGTAAAAC[G/T]ACTTATGTCGCTGCTCTTATGAAGAATACAGGTGT	2	r	Aradu.A01	3235061	A.duranensis	A
AX-147208291	ATTTTCTGCCGACAGGTTATATCCAAGGATGAATC[A/G]GTTAAAACCTCCAAAAGCTTGGAAGACATACAGAA	2	r	Aradu.A01	3236273	A.duranensis	A
AX-147208292	ATTAACGGCATAAAAGAAAATGGGAAAGTAACTTC[G/T]GGATCTGGACCGATAAAGAGGCAGAAAAGGAAATT	2	r	Aradu.A01	3239311	A.duranensis	A
AX-147208293	ACATTGTCACACTCACTATATGGAATCTCTATTGT[C/T]ACCATTTCTAACACACACATCCCAAATGAGTATAT	2	r	Aradu.A01	3241377	A.duranensis	A
AX-147208294	CTAACACACACATCCCAAATGAGTATATGTCCACC[A/G]TTTCCGTGTACTTCTCCTCGTATAACTCCGGCGCC	2	r	Aradu.A01	3241420	A.duranensis	A
AX-147208295	AGGTCTCTATGGATGATGCAAGGATGATGAGTATG[C/T]AAATAATTCAAACCTTCAAGAATCTGCTTAGACCA	2	r	Aradu.A01	3242008	A.duranensis	A
AX-147208296	GAGCAAATAATTAGAGCTTCTGATAAAACTTCTTG[A/G]GTCCCTTTCTTCACCATTGGAAATTGGAAATGGAG	2	r	Aradu.A01	3258372	A.duranensis	A
AX-147208297	AATACCAGTACTGTTGTGAAGAACCTCTTGTTCAT[C/T]CATCAGTATGTTTATTTCAAGAACATCTAAATCCT	2	r	Aradu.A01	3259750	A.duranensis	A
AX-147208298	TTCAGGTGGGCCTTATGGTAATATTCAATATTACC[A/G]ACCTTATTACTCTCCTCAATGGTAAATCACTTGTC	2	r	Aradu.A01	3259862	A.duranensis	A
AX-147208299	GCAAACAACACCGTCTTCTACCGATGTTCCATCGA[C/T]GGTTACCAGGACACTCTATGGGCAGTTTCCGGCCG	2	f	Aradu.A01	3266482	A.duranensis	A
AX-147208300	GAGCCAGGAAAGCTGATTCGTGAACGCTATAGAAC[A/G]GCATCTCAAGTGGTCCAGAATCAAGTTAGGAGTTT	2	f	Aradu.A01	3280783	A.duranensis	A
AX-147208301	CATGAAGATATTGTGAATATCGTTCATAGAATGTA[C/T]GAAAAAGATGGCATACCTAAGGATGAAGTAATAAG	2	f	Aradu.A01	3281862	A.duranensis	A
AX-147208302	CAGGGCCATACCACAAACATAGATATCTGTGTAGA[C/T]GATCCAACAGCAACTCCAATGGTGATATCCTGCAG	2	f	Aradu.A01	3286718	A.duranensis	A
AX-147208303	CGTCATAGTGAGAAGCTAGTTGAAGAGAGATCGAC[A/G]AGTAGATGAAAATCCTATATTCTAAGTGAATCTAA	2	r	Aradu.A01	3317563	A.duranensis	A
AX-147208304	ATTCAAATACACAAAGCCATTAGATCCTATATTTC[A/G]AAAAGTTCAAACCAAAATACAAAATGATCAACGAT	2	f	Aradu.A01	3326187	A.duranensis	A
AX-147208305	TGGCTATTTTTTAAAAATGCTATAGGAATCATTGA[A/G]TGTACTCATATTCCATGTGTGTTTAGCTAAAATGA	2	r	Aradu.A01	3326260	A.duranensis	A
AX-147208306	CACCAGTTGGATATATTGGTCCATATAGATATGAA[C/T]GCTATCATCTTCCAAATTTTGGACGTTCATCTGGA	2	r	Aradu.A01	3326621	A.duranensis	A
AX-147208307	ATCATCTTCCAAATTTTGGACGTTCATCTGGATTT[A/G]CAAATGGTAATGAAGTGTTTAAGGTGAAGTTCAAA	2	r	Aradu.A01	3326660	A.duranensis	A
AX-147208308	ATGTATTGCATAAATGAGAACAGATTTAGCTGAAC[A/G]CAATATTTTACAACTATTGATACATACAAATTAAA	2	f	Aradu.A01	3329865	A.duranensis	A
AX-147208309	GAGAGATCCAATGTTACAAGTCAACTGCGTTTCAC[C/T]CTCTGACAGAACCTTCAAAAACACACACACAAAAA	2	r	Aradu.A01	3330057	A.duranensis	A
AX-147208310	GTATCTACTACATTTCCTGTAACCACTGTATGCTT[C/T]AATACCAGTACTGTTGATGACAGAACATCGAGCTT	2	f	Aradu.A01	3332034	A.duranensis	A
AX-147208311	TTCCCCTCGTCACCATCAGTTAAAAGTGAGATAGC[A/G]GTAACTTCAAATGAATTAAGTCTATCATCACCTGT	2	f	Aradu.A01	3332530	A.duranensis	A
AX-147208312	TGAGGTTGATATATTGGATGATGGATACCGTTGGC[A/G]TAAGTATGGGCAGAAGGTTGTGAGAGGCAATCCAA	2	f	Aradu.A01	3333441	Arachis hypogaea	A
AX-147208313	ATGACATGGCAGGACAAGCTGCATCCATTGGACAG[A/G]CAAGAATTAGGCCAGAAGAAAGCGATACGATTAGC	2	r	Aradu.A01	3335170	A.duranensis	A
AX-147208314	ACCTCAGCTCCAGTATACTTCGGTGTTCTAAATAA[C/T]GGTTCAATTCCATCATATGGTTCTAGAGAAAATCT	2	r	Aradu.A01	3335370	A.duranensis	A
AX-147208315	ATTCCATCATATGGTTCTAGAGAAAATCTGAGTGA[G/T]AGTACATCTTTGAACCACTCTACTTATCCCTGCCC	2	f	Aradu.A01	3335412	A.duranensis	A
AX-147208316	ATTATGTGAACATGACTTTCCTCCTTCATAGCTTC[A/G]GCAATTGCTCCATTCGCCGACATATACCCAAACTT	2	f	Aradu.A01	3339800	A.duranensis	A
AX-147208317	TGTGTCAAGCAAGAATTTATCTCCGGCGAGCCATT[A/C]GTAGTTTCGAGAGAATGTTGTGGCCTCAAGACATG	2	r	Aradu.A01	3340310	A.duranensis	A
AX-147208318	GTTTCTGGTTCAACAAAGGTCACAAATCCAAACAT[C/T]CTTCTCTGTTGGCATGGAATCCTTACATCTTCAAC	2	r	Aradu.A01	3362064	A.duranensis	A
AX-147208319	ATTTACTTGAAGTAGTTTGAAACATCTTCCTCTGT[A/G]AAAGTGCTATCAGCTGGAAATGTCAAATATATTTG	2	r	Aradu.A01	3362240	A.duranensis	A
AX-147208320	CGCACTAATATTTTGACCAAACTCTCCCTTTCCTA[C/T]GTATTTTGGAGCATCTTCTGCCAAAACCACTGCGT	2	r	Aradu.A01	3362317	A.duranensis	A
AX-147208321	ATTCTTGTTTCGAATATTTCGAACTGCTTCTGAAG[C/T]TCCGAGAAAGAGTGATGATCCCAAGAAGGAGAGGA	2	f	Aradu.A01	3363883	Arachis hypogaea	A
AX-147208322	AGATCCTTGGCCACAATAACCGTTCAATTGATTCT[G/T]CCAATTTCTCTCTTCAAATGGCTTCAGCTTATTGC	2	r	Aradu.A01	3374701	A.duranensis	A
AX-147208323	CTCAAATGGGTGCAAACGGTGCTGCGCAATTGCTT[A/C]TGAATTTGTTGCCTCATTCTGATGGGATGTTTCTG	2	r	Aradu.A01	3374809	A.duranensis	A
AX-147208324	ATAGTGTATCTCATATAATTGATGTTCCTTCATTC[A/C]GAAGCATGCAGAATCGGCTGGCTCAACTTCGTGAA	2	r	Aradu.A01	3375936	A.duranensis	A
AX-147208325	TTCAAACATTGTTGGATCCTGTGGAATAATGCTTA[A/G]TTTGGATCTTAAATCATGAATTCCAATTGAAGATA	2	f	Aradu.A01	3378282	A.duranensis	A
AX-147208326	TTCCAATTGCTAAAGCAGCATAGACAGCCATAAGC[A/G]TAACACTTCCAACAGCAGCTTCTGCAGTTGCAGAA	2	f	Aradu.A01	3380267	A.duranensis	A
AX-147208327	TATCTCCTCAGCCTTCCTAAGCTGAATGATCTTCT[C/T]TAAGAACTTCATCTCCCAAGCTTGCAGTTTCAGAA	2	f	Aradu.A01	3382035	A.duranensis	A
AX-147208328	GCCAAAGCAACTTGCAAAACAGCCACCCATGGATC[A/G]TGCATGTACCAACAAAATTCACCAACCCTTGAAGC	2	r	Aradu.A01	3382285	A.duranensis	A
AX-147208329	GATTTACACGAAAGCTTCAAACCTTTAGCATAGAT[A/C]GTCCCCACCAACATTGATTGTATCCTAACCCCAAT	2	f	Aradu.A01	3382405	Arachis hypogaea	A
AX-147208330	TTCCCATCATCACCACATTGTGACTCAAGCTTGTC[C/T]CTAAGATTTGGAAAAGCCCCATAGGCACTATCATT	2	r	Aradu.A01	3382726	A.duranensis	A
AX-147208331	CCCAGCAACAAATCCTCAAGAAACTTGAGGGGAAA[G/T]GTCCCCAAGAACCGGAGCTTCCAAATTGCAAATAA	2	f	Aradu.A01	3383162	A.duranensis	A
AX-147208332	TACGTAATCGAATTCTTTCATTGTTTTCTCTATGG[C/T]TCACATTCGCATGAACTTTCTCCCATATCCATGAC	2	r	Aradu.A01	3383423	A.duranensis	A
AX-147208333	GAAGAAAGAGGTGATTGTGATGAAATTGAAGGACG[A/G]GAAGAGAACGAGGATGCAGAAGACGAAGAAGAAAT	2	f	Aradu.A01	3407861	A.duranensis	A
AX-147208334	ATGATGACAGGCAAAAGGCAGAAAAGTGGGTTTGA[A/G]AGGGCTCCACAGTGCTTCAGGTTTGTGTGATTTCA	2	f	Aradu.A01	3408198	A.duranensis	A
AX-147208335	GGAAAAAGTTTGAGAAGTTAAGGATAGCCTTTGAA[C/T]GCTCTCAGGCTGAGCTGAAACCAGAACAAAAATCA	2	f	Aradu.A01	3409539	A.duranensis	A
AX-147208336	CTAAGCCCAGAGAAATGGTATCAAGGAACTTGAAT[A/G]CTGCTCCATCTGTATTGTTCAAACAGCCGGACACT	2	f	Aradu.A01	3410790	A.duranensis	A
AX-147208337	AAATCTTGATGTGAATTCTATCACTAAATTCCAAA[A/G]TAGGATTCCGAACAACTTTTCCTCCCTTGATTTTT	2	f	Aradu.A01	3416272	A.duranensis	A
AX-147208338	AAGCAATTAAGATTGGTATTTTTTAAACTACATGT[C/T]GTGTAAATTTCATGGATTTGTATTCATTCCATGTC	2	r	Aradu.A01	3417153	A.duranensis	A
AX-147208339	TATACCTTTGTTATAGATTGTTTAACATCAATTGA[C/T]GTTTGAGTTGACCATTGATCCAAAGTCTTTATAAA	2	r	Aradu.A01	3426995	A.duranensis	A
AX-147208340	GTTCTGAATAAGTTAGTACATACCTCTGGATTCTC[G/T]TTGTGATGAAAGGGTGAATGTCCAAAGAATAACTT	2	r	Aradu.A01	3432772	A.duranensis	A
AX-147208341	TTTAGAAGATTTAATTGCACTTGTATTTATAACTT[A/G]TAAGTGAAAAAATATGGACCAACATACATGTGCTA	2	f	Aradu.A01	3433039	A.duranensis	A
AX-147208342	GAGATGAACTTAGATTTTGTTTTAAGAGCACCTAA[A/G]AAGCCCACAATCATTGCAATTTGCAGCACTCTGAT	2	r	Aradu.A01	3436202	A.duranensis	A
AX-147208343	GAGCATCAAAGCTCGCTCGGATTCTCACAATCACA[A/G]TCACAATCACAATCATTTGAGGACATGGAAACGAT	2	f	Aradu.A01	3438230	A.duranensis	A
AX-147208344	AGGATTATGGGAGTGAACAATAAGGATACAATAAA[A/G]TATGAAGAGAGATATGTGGAAAGTGATGATGATAT	2	f	Aradu.A01	3438818	A.duranensis	A
AX-147208345	TGATATCCCTAGAGTGGTTAATGAATTTGATCAAA[A/G]GCGTTATGATTTATATGTTTTGGGACAAGGGAAAG	2	r	Aradu.A01	3438883	A.duranensis	A
AX-147208346	ACATTGGTGTACCTCCCATCTGGACCTTTCTTTAG[C/T]TTCTTGAGAGCATTCTCAACAGCGATCTTCCGAGC	2	r	Aradu.A01	3441680	A.duranensis	A
AX-147208347	TCAACAGCGATCTTCCGAGCTTGCTTTCCTGGTGA[C/T]AACTCTTCCGGTTCTTGTTCGGCTTTCAACATCTC	2	r	Aradu.A01	3441731	A.duranensis	A
AX-147208348	TTTTCATTTGGATAAGCTTCTGTAGGAATGTCATC[A/G]TCACTATCCATTTCATCACCAGTCCACAGCGTCTT	2	f	Aradu.A01	3441866	A.duranensis	A
AX-147208349	TCAGACCAAACACTTCTTAACTCATCACTGTCATC[A/G]GCATCGATCAGATCTGCGTGTTCTTTAGCTTGCTG	2	r	Aradu.A01	3441950	A.duranensis	A
AX-147208350	CTTGCCTTCCTAATCTCTTTATCAAGATGACTCTT[C/T]GAGTCATTTTCTTCATCAGTTTCATCTTCGCTTCC	2	f	Aradu.A01	3442022	A.duranensis	A
AX-147208351	GATTGTGAATCTAACCTTGAAAATTCATCACATAG[A/C]CATTACTAAAACAACCTTTTAAAACACCTGGAGCT	2	r	Aradu.A01	3443162	A.duranensis	A
AX-147208352	CCATCGGAACAAACTAACTGCTCTAACGCATTACC[A/G]CCTCTTTTTCCAAGTTCTTAATAATGCTTCTCCTG	2	f	Aradu.A01	3443441	A.duranensis	A
AX-147208353	TATTTCTTATGCACACGCTTGTCACTTACTTTGGT[G/T]AAGAGTTCGAACCAAAAGAGTGTCTGGCTCAGTTC	2	r	Aradu.A01	3445374	A.duranensis	A
AX-147208354	TCCTCCAATAACCCACACTTTTCAGCTTCCAATTC[A/G]ATGTTCCTTTTCTTAAGATCATCAACAACACATCT	2	r	Aradu.A01	3451358	A.stenosperma	A
AX-147208355	TCCCATTTCTTCTTCTCTTCCAAGAGCTCAGACTT[C/T]TCAAATTCCAACTGCATGTTCCTATCCCTAAGAGA	2	r	Aradu.A01	3451436	A.duranensis	A
AX-147208356	TGCTGCAAACCACTCAGTTGCCTCACAACACGATC[C/T]ACTTGATGCCACTCTACAATCGAAAAGCACAACAG	2	r	Aradu.A01	3454654	A.duranensis	A
AX-147208357	AACAGTGGACAGACGGCATTCCATGACTCCTCACC[C/T]TCAAACACAATCGGTGGCAGAATATGCTGGATATC	2	r	Aradu.A01	3454720	A.duranensis	A
AX-147208358	CGAAGTCTAAACTCTTCAGAGTCATTGCGCTGCTC[A/G]TAACCAACCCACCTGCAATGTAATGAGCCATCAAG	2	r	Aradu.A01	3454933	A.duranensis	A
AX-147208359	CATTTCTTTTTCTCTTCCAATAATCCGCACTTCTC[A/G]GCTTCCAATTCAATGATCCTCTTCATAAGATCCTC	2	r	Aradu.A01	3456842	A.duranensis	A
AX-147208360	CAATTCAATGATCCTCTTCATAAGATCCTCAACAA[A/C]ACCTCTCTGATCATCCCATTTCTTCTTCTCTTCTA	2	f	Aradu.A01	3456883	A.duranensis	A
AX-147208361	CTCGAATCAGAACCGACATTCTCCTCTTTCTTAAC[A/C]TTTGCTCCTCCATTTCTGAACTCCCTGAGATGTGA	2	f	Aradu.A01	3457073	A.stenosperma	A
AX-147208362	CATGTCAAGATCTTCATGCTTCTCGCCATTTGGAA[G/T]CTTCCAATCAAAATGAAAAAGCAAATTTGCAAGTA	2	f	Aradu.A01	3460680	A.duranensis	A
AX-147208363	ATAACATTGTCAGATAGAGGGTGCTCAAGGTTGCT[A/C]TGCTTCTGAAGCTTTAATAAGACATCAACAATATC	2	r	Aradu.A01	3461937	A.duranensis	A
AX-147208364	TTTAATAAGACATCAACAATATCCTCCGTTGACTT[C/T]TCATTCATTTCCTTTCTTTCCTTGTGATTTCTCAC	2	f	Aradu.A01	3461985	A.duranensis	A
AX-147208365	CTTTCAACACATCCTTCATAACTTGTATGAACGCT[G/T]CTTGATCCGTTGACTTTTCCCCAAAGGCCACTCTT	2	f	Aradu.A01	3462178	A.duranensis	A
AX-147208366	TGATGTTAATCCATATGACACAGAATATATAACTT[C/T]GCTGAAATTAATGATAGACCCATGATTGGAACTTA	2	r	Aradu.A01	3462248	A.duranensis	A
AX-147208367	GGACAAGGTTGAATTTGAAGAAAGATAGTGGAGAA[C/T]AAACTCCATGATTGGAAAGGAAGAATAGCTTTTGG	2	f	Aradu.A01	3462773	A.duranensis	A
AX-147208368	CCTGGGCACATTCTTCTTCCAGCACCAAAAGGAAT[G/T]AGTTCCAAGTTGTTTCCTATGTAATCAATAGTGCT	2	r	Aradu.A01	3466095	A.duranensis	A
AX-147208369	GCCCACAATACGGTTGTAGCTGATGTCTCTGTTCC[G/T]GCTGCAAAAATGTCCTACAACCATAGATCAAGTTA	2	r	Aradu.A01	3466473	A.duranensis	A
AX-147208370	TACTATCATCTGTTAATTGAAACTCTTGCTGATTA[C/T]TACTATCCTGGAATTTCAAGAGCACATCTAAGAGG	2	r	Aradu.A01	3468954	A.duranensis	A
AX-147208371	GCTTCTCGGTGCAATTTCTCAAGCTTGGGCTTCAA[C/T]CCAGAGACATATTGAAGCCATGTAATAGAAGGGTA	2	r	Aradu.A01	3469112	A.duranensis	A
AX-147208372	TCTTTTGAAGCAATCAATTTGATGAGATTGTTGAG[C/T]TCTTCAACTCTGATTGGTTGGAAAGATTGGACACG	2	f	Aradu.A01	3469765	A.stenosperma	A
AX-147208373	AACTCCTTGGCATATTCAGGTGAAGATACCACTAT[A/G]GTTGAAACTTCACCTAGCTTAAGATGCATCAAGGG	2	r	Aradu.A01	3469990	A.duranensis	A
AX-147208374	TTCTGCACCACATAGAAAACTAAGAGACTTAGCAC[A/G]AAAATATGGACCTTTAATGCATCTTCAACTTGGTG	2	f	Aradu.A01	3478066	A.duranensis	A
AX-147208375	AGGTTTTGAAGCTGGCTGGAGGTTTTTACATTGGA[G/T]ACTTGTTTCCATCGGCTAAATGGATTCAGAACCTC	2	r	Aradu.A01	3478519	A.duranensis	A
AX-147208376	AACTATGGTGTTGCAAGTGTTGAGTTAATCCTTGC[A/G]TTGCTGTTGTATCACTTTGATTGGAAGCTTCCTAG	2	r	Aradu.A01	3480363	A.duranensis	A
AX-147208377	GTTTGTTGAAAAACAGAAACATCAGCCATTTCCCT[C/T]TTCCTCAGAGCAAGAATCTGACCGTCAGTTATACT	2	f	Aradu.A01	3493539	A.duranensis	A
AX-147208378	ATTCCAGTTCTTAATCAGCCCTTGTCTTCCAACCG[C/T]TACTATGTTATATGGAGGAAAGGAAAGCATCAAGG	2	r	Aradu.A01	3493658	A.duranensis	A
AX-147208379	CATTTATGTTTGTGAAGGAAGGAATGGAACTCAAG[A/G]ACCAAATGAAAAGATCCGTGTTTTACACATTGACA	2	f	Aradu.A01	3494869	A.stenosperma	A
AX-147208380	TTGAAGAGAATGGATGGAAGCTTTGTGTTAACTTA[C/T]GGTTTCAGACACACTCATCAAATTATGTGTAAATG	2	r	Aradu.A01	3495291	A.duranensis	A
AX-147208381	AGGGAGGCATGTACAAGCTCAACGGAAGAGGATAT[A/G]GGAACTACTTGTTTATGCTGCAATTCTGTGAAAAA	2	f	Aradu.A01	3505719	A.duranensis	A
AX-147208382	AGCGTTCTGGTTTCCATGCAAAGTCTGTTGCTTCT[A/G]ATGGGATCCCTCCTTCATTCTTAAGGACGAAAGGT	2	r	Aradu.A01	3505849	A.duranensis	A
AX-147208383	GATCCCTCCTTCATTCTTAAGGACGAAAGGTTGGA[A/C]TGTTGAAGCTTCTACACCCAAGAATTACAATTTGG	2	r	Aradu.A01	3505889	A.duranensis	A
AX-147208384	CAATTACCGGCATTTGATTTCCCATTGTCTAATGA[G/T]AGTTCTGGTTCTGTGGTTATTGGGAATTGGTACTG	2	f	Aradu.A01	3505995	A.duranensis	A
AX-147208385	GAGGGGCTATTAAATGGGAAAATTTTGGGTGTTAT[A/G]TGCTTGTGGAAAGCTTTGTTTTGAAGAGAATGGAT	2	f	Aradu.A01	3506440	A.duranensis	A
AX-147208386	ACTGTTGAAGCTTCTACACCCAGGAATTACAATTT[A/G]GAAGAAGCTCTTGGCCTAAATCAATTGTTGCGCAG	2	f	Aradu.A01	3515413	A.duranensis	A
AX-147208387	CTCGATTATTCATCAGAATCAAGAGCAGAGTTGTT[C/T]CCTCCTTCAAAGATGATGATGAGTGATAATTTTAA	2	f	Aradu.A01	3525579	A.duranensis	A
AX-147208388	GTTGAGTGCTCCATGTTTGCTGCACTTACTGGTTT[A/G]GTTTACTTCTTGAGCAACTCTCTTGCTATTGAGGT	2	r	Aradu.A01	3536825	A.duranensis	A
AX-147208389	GTCCATAGTGAAGCTAGGAATCTTATCAAGCCTAA[C/T]GGGATTATCTTTTCCTCCAATCAATTTAGCAGGAT	2	r	Aradu.A01	3546878	A.duranensis	A
AX-147208390	TTGAGATTCAAGCTGGATAATTTGTTGGAAAGATG[A/G]TTGGATAACGCGCTTTCTAAAGACTTGTGGCACAA	2	r	Aradu.A01	3547461	A.duranensis	A
AX-147208391	CGGCAGAATTTGAGGTAGTTATAGGAACAATCATC[A/G]GTTTGGGACCCGTTTGGCTTCCGAGAAAAAGGGGA	2	r	Aradu.A01	3547746	A.duranensis	A
AX-147208392	TAAACCCTTCAATTTCTCATCAGCCTCTTTATACG[A/G]AACGGCATACCGATTCTCGGCCACTCTATTCTTCT	2	f	Aradu.A01	3569411	A.duranensis	A
AX-147208393	TCAAAGCCTACACCTCTTCTGTCACGAGTTATGAT[A/G]CTCTTTTGGAAGAAGGATCTCTTAGCTTTCCTGTT	2	f	Aradu.A01	3574490	A.duranensis	A
AX-147208394	CCAATGGCGATATGATCCTTTTTGCGAGTTTCAAA[C/T]TCCCGGAGAATACAACTCTGCTGAATCATGTCTGG	2	f	Aradu.A01	3574583	A.duranensis	A
AX-147208395	GACATAGAATCTTCTGGAACATCTTCCACTATGTA[A/G]TCGGTTACTTAACAATTGGGCTTGGCATATGGAAC	2	f	Aradu.A01	3575633	A.duranensis	A
AX-147208396	TACTTAACAATTGGGCTTGGCATATGGAACGTCTT[C/T]AAAGGTATTGACATAATGGAAGCAAGAGGATGGAA	2	r	Aradu.A01	3575674	A.duranensis	A
AX-147208397	GCAAGAGGATGGAAGAGTGTGTATTTGGGTGTGAT[A/C]ATATGTTTGGCTCTAATTGCTATAGTCTTGGAGGT	2	r	Aradu.A01	3575731	A.duranensis	A
AX-147208398	ACCGTGGTGGGACCATCAACACACTCTGCACTAAT[A/G]ACTTGAGAATAAGGTGTGATGAAAACTTCCCGGGG	2	r	Aradu.A01	3579919	A.duranensis	A
AX-147208399	CTGCAAAAAGCATGATAATGTTTAAGCTGCTTGCC[A/G]CATGTCCACGCCACTCCAGACCAAACAATGTCAGA	2	r	Aradu.A01	3580360	A.duranensis	A
AX-147208400	AGAAAAAGTAAACAAGAGGGATATACCTTGCTATT[A/C]GCTATCGGTGCAGGAAGACCAGTAATTTCATTGAC	2	r	Aradu.A01	3580540	A.duranensis	A
AX-147208401	GCTCCAGAGGATGTTGCATAAAAGGCAAAAGGGTG[C/T]CCCGAATTGCAGAAAAGATTGAAACTTCTTTTCTA	2	f	Aradu.A01	3582192	A.duranensis	A
AX-147208402	CCAGCGTACAGAATTTACAAGACCAAGTACTGTAT[C/T]TGGTGGCAAAATCTTTCGGCTGTTGTGTGCCACAC	2	f	Aradu.A01	3584402	A.duranensis	A
AX-147208403	TGTTCAATGATAGATCCAATCTGTGGTGCATCCAT[A/G]GTCAAATCAACATATTTAGGGGTACTAGACGAGCA	2	f	Aradu.A01	3584834	A.duranensis	A
AX-147208404	GGACCATGGGCATTATGGCAAAGCTCATGAAGCAT[C/T]GTATCCAAAACTTGATCAAATGGGTAGAAGTCCAA	2	f	Aradu.A01	3586212	A.duranensis	A
AX-147208405	ATAGGCTGAATCCACCACTATTGGCCTATGGGGTG[C/T]GTATCCCTTCGACAAAAGATGGTTAATTGATACAT	2	r	Aradu.A01	3593801	A.duranensis	A
AX-147208406	GCAGAGAGCAACAATTAACAAGATGGTATCTCCAA[A/G]TGAGGTGATAGATGTAAGAGCAGGGTTTGCTAGGT	2	f	Aradu.A01	3594170	A.duranensis	A
AX-147208407	TGGAATTGTGACTGAGAAGCAACTCCATTGCCACT[C/T]CTTTTGACTGTCATAGACCCTGCAACAGGAACATA	2	r	Aradu.A01	3594354	A.duranensis	A
AX-147208408	ACGCAAGCTAACATGAAAGCGAAAGGGTACTCTTT[A/C]TCCGTCAAGCTCCCAAAAGTCTCGTTAGCATCGCT	2	f	Aradu.A01	3595179	A.duranensis	A
AX-147208409	AATTCAGCTGGAATATCACATCCCTGATAAGATGC[G/T]AGCACTTGCCTTATATCAGCTGGACTACTACAGGC	2	f	Aradu.A01	3602086	A.duranensis	A
AX-147208410	TTCCCATCTTGATACTTCGTAGCTGTCCTTGCTAG[C/T]GCAAATCGTATAGTTGGCCTGGGATTATTCAGCCT	2	r	Aradu.A01	3602872	A.duranensis	A
AX-147208411	GAAAACAATTGTTTTAGATCATCTCCGCAGCCCAA[C/T]GACGGAACATTCCTCACAATCAAATACCTGCACCT	2	f	Aradu.A01	3611395	A.duranensis	A
AX-147208412	TAACGCGGCATGGAAAGCAAAAACGAAATCCGTTA[C/T]TTCAGTTACAGCAAATGACAGTTTTGCTCTGGGAG	2	r	Aradu.A01	3611598	A.duranensis	A
AX-147208413	AGTTGAAGATGTGAAAGAAGTAAAAAAGGACAAGA[A/G]AGATGATGATGTGGAAGAAGAAAACGAGGACAAGA	2	f	Aradu.A01	3626508	A.duranensis	A
AX-147208414	TAAGGAAATTGATGGTGTGAAAGAAGTATCAGAGG[C/T]TAAGAAAGATGATGATGGACTTAAACCTGAGAATG	2	f	Aradu.A01	3626679	A.duranensis	A
AX-147208415	TTGAAGCTGAAAAACCAGAAGTGGATGCAATGGAA[A/G]TAGATGGTAACACTAAAGACATGCAGGAGAGTGGG	2	r	Aradu.A01	3626801	A.duranensis	A
AX-147208416	TGGAAAGTCAAAAGAAGAAGACAAAGCTGAAGATA[A/G]CAAGGATAATAAAGGATCGAAAAAGCGTTCGAGAG	2	f	Aradu.A01	3626949	A.duranensis	A
AX-147208417	AAGCATATGATCAAAGTTAAGGAAAAATTTGACAA[A/G]TGTAACAAAGAAAAACTACTGGAATTTTGTGATGT	2	f	Aradu.A01	3628598	A.duranensis	A
AX-147208418	CAGGGGTTTAGAGGGAATGATTTGGGTGCAAAACA[A/G]GGTACTGGTGGATCTGGAATTAGGGTTGAGTTGGG	2	f	Aradu.A01	3647671	Arachis hypogaea	A
AX-147208419	TATGCTTCGCCTTTTACAGTTAAGAAAATGGGTGA[A/G]GCTCAGGTGAATAGGAACCAGCAGATGAACCAAAC	2	f	Aradu.A01	3648316	A.duranensis	A
AX-147208420	AGGAGGTACAGGGATGATAGAGATCAAGGATATGA[A/G]AGAGATGCACCCAGAGAAAAAGATGTGGGCCATGA	2	f	Aradu.A01	3649096	A.duranensis	A
AX-147208421	TCATCCTCCCAAATTTGGAAGTTAAATTTATTGAT[C/T]CTGATACTGGTCGATCCCTCCCAAGGAACACACCT	2	f	Aradu.A01	3664800	A.duranensis	A
AX-147208422	GCCATTTTGTTATCTCATCCGTCGGTAGAAGATGC[C/T]GCAGTTGTGCCGTGAGTAACAAGCCACCATCGATC	2	f	Aradu.A01	3665567	A.duranensis	A
AX-147208423	AAATCACCTTCTGGCAAGATAATGAGAAGGCTTAT[C/T]AAAGAGAGGATGGTGAAAAAAATGAAGACAAACTC	2	f	Aradu.A01	3665858	A.duranensis	A
AX-147208424	TTGAGAACACTGAGGGGTGTACACCAATCAAGAGT[A/G]GGTTCACTAGCTTGGAACAATCATATCCTCACAAC	2	r	Aradu.A01	3690223	A.duranensis	A
AX-147208425	AATTGGCAAGTGGGGGCAACGATAATCTGGTTCAT[A/G]TATGGGACAGGTCCATGGCGTCATCCAATTCACCG	2	r	Aradu.A01	3690413	A.duranensis	A
AX-147208426	AAATTATTGCCTCAACTCGTGCAGAAAATGCAGCA[A/G]ATGGATCTAACCCCCAGCCGAAGAAACTAATTATA	2	r	Aradu.A01	3695452	A.duranensis	A
AX-147208427	AAGAAATAGTAATAAGGAGTGAATAGTAAATAGGG[C/T]TTGAATTGGAGATTATTACGGTTTATGCCATTGTC	2	r	Aradu.A01	3701464	A.duranensis	A
AX-147208428	ATCCTTTCCTTGCAATTTTTTTCCTGCAACCCTGA[G/T]TCTACAGTCTCAAAATCTCACTCTCCAATATCTGT	2	r	Aradu.A01	3715622	A.duranensis	A
AX-147208429	GGCAACGTTGGAATGGTTGAGCATTTCGATGCTTC[C/T]CACCTTTTGAGAGAAAAAGTGCGTCTCCTTTCTCT	2	r	Aradu.A01	3715953	A.duranensis	A
AX-147208430	TTTTTCTACTTGCAGAGTAAACACTTGGTGGTCTT[C/T]ACGGGTGCAGGAATATCAACTTCTTGTGGTATACC	2	r	Aradu.A01	3717294	A.duranensis	A
AX-147208431	TCCTAGTTTTCCAATGTAATTAGGGCAAGAGCAGC[C/T]CTTTCTTGTTGCCTATCCTACTGGCTGCTGGTGTA	2	f	Aradu.A01	3724436	Arachis hypogaea	A
AX-147208432	TTGCCTATCCTACTGGCTGCTGGTGTAATGCATTC[C/T]ATTAACCATTCTAATCTTATCATGAATGTAAGTTT	2	r	Aradu.A01	3724480	A.duranensis	A
AX-147208433	TTAGACAAGGAAGATTACAAAGCAGCCATTCTTGA[C/T]AGGCAACCGTTTCGGCTTAAAAGGTTTTATAACAC	2	r	Aradu.A01	3724614	A.duranensis	A
AX-147208434	ATTGTAACCAATCTTGTTCACCACAGCAAAACAAG[C/T]AAATCATCCCCTGATTCTCGAAGTAACGGTGATCT	2	r	Aradu.A01	3725371	A.duranensis	A
AX-147208435	TTTTTACTATACATTCTACAGTATTGCACTCATTC[A/C]CAAAAGCTATGAATTGCTTCTCTGCTTAGTTGGAT	2	f	Aradu.A01	3726648	A.duranensis	A
AX-147208436	GTTTGATTTGTATGAAAGGAGGTGGAAACAAAGGA[A/G]ATAAGAGAGAAGATAAAAGTGGTGAAATGTATGTT	2	f	Aradu.A01	3749655	A.duranensis	A
AX-147208437	TGGAGAAATAAGCGTGTCAGCATATGACACTGCAT[A/G]GGTTGGTCTGGTGAAAGATGTTAATGACGGAAATG	2	f	Aradu.A01	3749741	A.duranensis	A
AX-147208438	TCTCAGACCATTATGTCTCACGCTGACAAAGTCCT[A/G]TTTCAGAAAGTGATGTAATAAATTAACATATTTCA	2	f	Aradu.A01	3757691	A.duranensis	A
AX-147208439	TCCAAACGTGTATCCTATAGATTTGTTTGAGCGGA[A/G]TTGGACTGTTGATCGTTTGGAACGTCTCGGCATTT	2	f	Aradu.A01	3802139	A.duranensis	A
AX-147208440	ATTTCAGATATTGGACCGACAAGGGTCTTGGTTGG[A/G]CAAGAGACTGGGAGGTTCCAGAGATTGACGATACA	2	r	Aradu.A01	3802320	A.duranensis	A
AX-147208441	CCAAACATTTTTCATCCAAATTTTTATCAGAGAAG[C/T]GTGCATCTAAAGAGATATTTGATAAATGGATCATC	2	r	Aradu.A01	3802711	A.duranensis	A
AX-147208442	AGAGTCGGGGGTCAAGCATTCATTTCTACTGCACA[A/G]CAAGAATCTTCGGTCTCAAAAGATGAGACTTTCCT	2	f	Aradu.A01	3807764	A.duranensis	A
AX-147208443	TAACTGCTCAATTATGTTTGGTTTGGACTTTACAA[A/G]TTTCATAACCGAATTTACAGAACCTTCTGCGCCTG	2	r	Aradu.A01	3807853	Arachis hypogaea	A
AX-147208444	GAACCACAGATTTCTTTGTAAGTATCATAATCAGC[A/G]GCGCATGTATTGCCCCCTTCCAAAATCTTTGCAAG	2	f	Aradu.A01	3808034	A.stenosperma	A
AX-147208445	CAAAATCTTTGCAAGAGGGTGCAAAACCAAGATTG[C/T]GCCATCACTTCTTTCTAAGGTGTCCTTCAACAAAA	2	r	Aradu.A01	3808090	A.duranensis	A
AX-147208446	CTTTACTTTCTTCTTTTTTAGGTGACAACACATAA[A/G]CTCCACTGCCAATCAAATGCAAACCAGGAGTTGGG	2	f	Aradu.A01	3809137	A.duranensis	A
AX-147208447	ATTATTGTTGAAGAGTATTTTAGTGTCAACAATGT[G/T]CGGAAAATACTTGTTAATAGAGGTGACAAACTCTT	2	f	Aradu.A01	3809521	A.duranensis	A
AX-147208448	ATAATATATTTACCAGAAGTAAGTTTAGTTCATCC[C/T]TTGAGTCTGTATATACAACCATATGTTGTGAACCA	2	f	Aradu.A01	3810313	A.duranensis	A
AX-147208449	GCTAAACTTGAAAACCCTAGAGACTTGAAGATGGT[A/G]TCAATCAAGGCAAATAAGTATGAGCTTGTTCTCTT	2	r	Aradu.A01	3832297	A.duranensis	A
AX-147208450	GTTGGCAAGCAATTAAGGACCCAAAGATTGTAAAA[A/G]CAATATGTGATTTGAAGTCCTGGGCTGATTAATCC	2	f	Aradu.A01	3833121	A.duranensis	A
AX-147208451	CCTTTTTGGATTATAGTACACTGATTTCCACCCTC[G/T]ACATTGTATAGCTAAACCAGTTATAACATCCTCCA	2	r	Aradu.A01	3833312	A.duranensis	A
AX-147208452	TTGTTTGCGTACATGTCGCAATCTACATTAAGAAT[A/G]ATTTTCCCATTGCTAATAATTGATGACACCCTTAT	2	r	Aradu.A01	3839241	A.duranensis	A
AX-147208453	AGAAGAGAATGAATTCCACTGAGAAAATCCCTTGT[G/T]TTTGGAGCGGATTTCCTCAGCTACTTCACCCACCT	2	f	Aradu.A01	3841412	A.duranensis	A
AX-147208454	CTTAACCCTATAAATAATAATGTTACCTTGATGGT[G/T]ACCAACTCTTTGGCATTTATAGAATCATTTGAGTA	2	r	Aradu.A01	3844147	A.duranensis	A
AX-147208455	GGCAACCAATGCTTAGCAAAATTAGATGCCTCTAA[A/G]AGAGCATAGAAAGTAATATCTGAACCTCCATCATC	2	r	Aradu.A01	3844288	A.duranensis	A
AX-147208456	CTCATGAGCCAATAAAGACCAAACCATAGCTCACA[C/T]AAAAACATTCCAAACCAAACCCATTTCCCATCTTC	2	f	Aradu.A01	3845309	A.duranensis	A
AX-147208457	TGTATAGCCATATCCTTAGGTCATTCCACCAACCT[C/T]GAATTGTGCCTCCAGAGAATAAAAATTCCAATAAA	2	f	Aradu.A01	3855961	A.cardenassii	A
AX-147208458	CAACCTTGAATTGTGCCTCCAGAGAATAAAAATTC[A/C]AATAAACTATAACTTGTTTCCCCAATAATAACATA	2	r	Aradu.A01	3855990	A.duranensis	A
AX-147208459	AAGGAGATACAATGAAGGGATAATTGAGTAGTATA[A/C]TGTTGCCAAAGAGTTTGAGGCCCATAAGCAATAAG	2	r	Aradu.A01	3857470	A.duranensis	A
AX-147208460	GTTTTCTTCTAGACTTTGATCATTTTCATTATTAG[C/T]CCAATCATTAATCCTGTTTTGACCATTATTAAACT	2	r	Aradu.A01	3861018	A.duranensis	A
AX-147208461	ATAATAATACCTTTATAGCCGCCAACTCTATATTG[C/T]GAGTGTGATCATCATATTGATTATTTTGGTGTGCC	2	r	Aradu.A01	3863895	A.duranensis	A
AX-147208462	GAAGACAAGGTTCCAACGGAGTGCTTGAGTGAGAA[G/T]CCAATAAAGACCAAACCATAAATCTGCACCAAACA	2	f	Aradu.A01	3864763	A.duranensis	A
AX-147208463	TACCTAGCTCCCGTGTAATCTCACCGATGAGTTGG[G/T]TCAGCCATATGATCAAGTTTCGAAGGTTGGAGAGT	2	r	Aradu.A01	3907226	A.duranensis	A
AX-147208464	GTTTCGAAGGTTGGAGAGTGACCCCAAAGTGAAAG[A/G]GATACTTCCATTCAGGTGGTTGAAACTCAAATTCA	2	f	Aradu.A01	3907278	A.duranensis	A
AX-147208465	GACAAGTATTCATTTTCAACTCAATTATGTAGGTA[C/T]GGATATGTTACTCCGAAAGATGTACCTTCGTTGAT	2	f	Aradu.A01	3910739	A.duranensis	A
AX-147208466	TAGGTATGGATATGTTACTCCGAAAGATGTACCTT[C/T]GTTGATTCAACAACATATAATTAAAGGAGAAATAT	2	f	Aradu.A01	3910768	Arachis hypogaea	A
AX-147208467	CCTTCGTTGATTCAACAACATATAATTAAAGGAGA[A/G]ATTTTGGACTCGTTATGGAGGTAGTTATCTTCTGT	2	r	Aradu.A01	3910799	A.duranensis	A
AX-147208468	TTAACCGCAACACCATTCTGAATTTCCAACTTGTG[A/G]AGCTCGGATTCGATGGTCTTGGCAATCTTGGCGTC	2	r	Aradu.A01	3915849	A.duranensis	A
AX-147208469	ATGACGACGGCTTGCTGCTTGATGAAGTTGTAGAG[A/C]TGTTGGTGGAAGTTGCTGTCGAAGGAGAAGCAATT	2	r	Aradu.A01	3915984	Arachis hypogaea	A
AX-147208470	GATGAAGTTGTAGAGCTGTTGGTGGAAGCTGCTGT[C/T]GAAGGAGAAGCAATTTTCAGTGTCTCCTGCTACGC	2	r	Aradu.A01	3916004	A.duranensis	A
AX-147208471	AATATAATATGTGTCTGTCTTTTCCGGGTAGTTCA[A/G]GTCGTCAATTGTAGATATAGATGTCAAAAGCTGCA	2	r	Aradu.A01	3916745	A.duranensis	A
AX-147208472	TTGGCAACATTCCAGTCCCTTGCTTTGAGAAATCT[A/G]GCTAGTGTTTCAGTTGGATATCCCTGATGCATGTT	2	r	Aradu.A01	3918336	A.duranensis	A
AX-147208473	ATGGAACTCGTTCCATACTCCGAACCAAACACTTC[A/C]ACTCCACCCTGGCAAGAAATGTTCCGATCCGCCTC	2	r	Aradu.A01	3946283	A.duranensis	A
AX-147208474	TCCTCTACGCCGTCTCGAAGCTTCTAGAAGCATAC[A/C]TAAGACCCCTCCAATGGGCTGTACTATGCTCAATT	2	f	Aradu.A01	3946524	A.duranensis	A
AX-147208475	ATGTCGACTCTGAGTTCTTTTAGGAGTAACAGCTT[C/T]AGGAGGAGTGCGATTAGTGCTTTTTTCACCAGAGG	2	f	Aradu.A01	3946928	A.duranensis	A
AX-147208476	TTACCGGGATTAAGCATTTCGTGGTGACTAGCTCT[A/G]GGAACTCATCTGCACAGACAAAGGCCTTGATGAAG	2	r	Aradu.A01	3947295	A.duranensis	A
AX-147208477	ATTTGGGTTTTGTACTATCTCATCACGTCAGAGTC[C/T]GGTGGAGTAACAGAACAAGTGATGTGTATGCTTCC	2	f	Aradu.A01	3947660	A.stenosperma	A
AX-147208478	AGGGCACATTTGATGAACAAATGCCGGAGTTCATT[A/G]GAGCTTTTCTTTGCAATGTGGTTTGTGATGGGAAA	2	f	Aradu.A01	3969902	A.duranensis	A
AX-147208479	CATTGCAATCATAATGATTGTTCTCAAACATCCAT[A/C]AATGAGGATCAAGTAAGTAATAATGAATTTATTTA	2	f	Aradu.A01	3970252	Arachis hypogaea	A
AX-147208480	GATATCAGGTTCTGCAACAACAAACTACTTCATTC[A/G]ATTGCCAAAGGCGCGAGACATTTAGGACGCCTCTT	2	f	Aradu.A01	3973125	A.duranensis	A
AX-147208481	AATCCAGTGGAATCTTGCTCTCTTCATGGTTAAAC[A/G]ACCCATCTTTGATCATGTTGTTTATGATCACCGAA	2	f	Aradu.A01	3986510	A.duranensis	A
AX-147208482	ATGTATTGCTTCAACTATTTGATTAATAAGAAAAC[C/T]AGAAGTGTTTGGAGTTCAAGGACTATACACTGACT	2	f	Aradu.A01	3990799	A.duranensis	A
AX-147208483	ATTTTGAGTGGCTCTGTTCCTCAAAAACTCAGAGG[A/G]AAGAAGGTCATACTCATGCTTTTTACACCTAACAA	2	r	Aradu.A01	4014270	A.duranensis	A
AX-147208484	GAAGTTGGGCAAAGTGGGGATGTGCTACTTTTTGT[A/G]AAAGAGGTTCAAAACATTTTTGAAACATCATCTTC	2	r	Aradu.A01	4014715	A.duranensis	A
AX-147208485	AAAGAGGTTCAAAACATTTTTGAAACATCATCTTC[G/T]GCCCAAAATTTTGCATACCATTTGGGACATGCCCT	2	r	Aradu.A01	4014751	A.duranensis	A
AX-147208486	AACTTGTATGTATATAGTGCATTTTTGCTACAACA[A/G]TGAATGAGCATAGGAAGCACATAGAGAATGATGCA	2	r	Aradu.A01	4015112	A.duranensis	A
AX-147208487	AACATTGGTAACAACATCATTGTTGAATCTCATAA[A/G]CAATTGTGTGATTCTACTAATAACAACAATGATGA	2	f	Aradu.A01	4017363	A.duranensis	A
AX-147208488	GTTGTGGACACTAATATTGAAGGAAATGTTGTTGT[C/T]CTTAACCAGAATAGTGCTTTGAGGGAATGTCTAAC	2	r	Aradu.A01	4017783	A.duranensis	A
AX-147208489	GGGTCAGATGGATTGACCACAACTTGAGGATTTTC[A/G]CTATACAAGTTTGGAACTGCACTATAGTAGAGCTG	2	f	Aradu.A01	4021101	A.duranensis	A
AX-147208490	GTTGGGACTTCAGGAGCTGTCTGTCCATAATACTC[A/G]GAGCCAGCAACAGGTGTGTAAGAAAGTGACTGCCC	2	f	Aradu.A01	4021209	A.duranensis	A
AX-147208491	TTTGCAACTGATGCATCTGCATCAGTTACATTGCC[C/T]GAGGAATTCATATCTTCAACTTCCATGTCCACATC	2	f	Aradu.A01	4021572	A.duranensis	A
AX-147208492	CTAATCTCAATCTCTAACATATACTTTGACAAGGT[A/G]TCCTGATCTTGCAAATTGCCCTTTGACCTGTAAAA	2	f	Aradu.A01	4022103	A.duranensis	A
AX-147208493	TATTCCCAATCAATTCCCTTCCATGAGTTACATTT[A/G]TATGTTCACCACTACATCCATTCATTTGGGATCCA	2	f	Aradu.A01	4022431	A.duranensis	A
AX-147208494	GGCACTTTACTTGATCCATCATCCATTTCATCATC[A/G]CTATATTGCCCAAGCAGCAGCAATGGATTCTGTGG	2	f	Aradu.A01	4023619	A.duranensis	A
AX-147208495	TTCTGTGGTTGACCTGAGACAAAACGCCAGCTTAT[A/C]AGATACTACAAACACTGGATTATCAATAGTATAGC	2	f	Aradu.A01	4023682	A.duranensis	A
AX-147208496	GTAGGCTTCAATGATCTTGAACTATAAGTCGTCCG[C/T]GGTCGTCCTGGAAAGTTATCTGAAGAAACAATATT	2	f	Aradu.A01	4033590	A.duranensis	A
AX-147208497	CTCAGACCAAGCTTCAACATTCTGTGGATCCTGTT[A/G]CCGAAGGTGTTGGGATCATCAAGGCTGAACCCAGA	2	f	Aradu.A01	4042724	A.duranensis	A
AX-147208498	ACATAGTCCTTGAGGCTAGTCATCTCATCACCACT[C/T]TTGGTGGAATGGTACCTGAGAAGTTCAGCAATCTT	2	r	Aradu.A01	4043372	A.duranensis	A
AX-147208499	AAGCCAAGGTATTCAGGAATCAACTCCTCACAGTT[A/G]TCCATGATGAAGACTCGGCGAACATAGAGCTTGAT	2	f	Aradu.A01	4043663	A.duranensis	A
AX-147208500	CGAACATAGAGCTTGATGTTGTTTGGCTTTTTCCT[C/T]GTGTCAAAGAGATCAAAGGGTGCCCTCTTGGGAAC	2	r	Aradu.A01	4043717	A.duranensis	A
AX-147208501	TCTTCCTCATCCTCGTCATCAGAAATTTCCTTCTC[A/G]GTTGTCTTCTCAATCCAGAGAGAAATTGGGTAGCT	2	r	Aradu.A01	4044050	A.duranensis	A
AX-147208502	GGGGAGGGTTTATGTTTTATATGACGAAAAAGGGT[G/T]GTTTCTAGATCCTTCTATGAGGCAAGAATAATGGT	2	r	Aradu.A01	4045408	Arachis hypogaea	A
AX-147208503	CTTCTCTGCTGCTGAATTGTGTCAACAACAACAAA[C/T]TATTCTCAACTTCCAAACTCAGCATGCATGGCACT	2	r	Aradu.A01	4047379	A.duranensis	A
AX-147208504	TTGAACAGATGATTGTGGGTTTAAAGGAGGTTCTT[A/G]TTGGCATGAGATCTAATGGTATGTTTTAAGATCTT	2	r	Aradu.A01	4050068	A.duranensis	A
AX-147208505	AGCTAATCCAGCGTATAATAATTAATCAGTTAACC[A/C]CTGATCATTGATTCCAAATTCCACTTAACATATCC	2	r	Aradu.A01	4052801	A.duranensis	A
AX-147208506	TCGTCTTTGTTGGCCGATTGGAACTCATACGCCGC[C/T]TCTCAGGAATCCTCCACTTTGATGCCCTTTGATAT	2	r	Aradu.A01	4053019	A.duranensis	A
AX-147208507	GTGCGCCATAGCTATGTTCTTTCTGTGATGTTCTC[C/T]GTTATACAGGTATATCCTTAACATCTTTTTAGCAT	2	r	Aradu.A01	4056372	A.duranensis	A
AX-147208508	TGAGATTTCTGACTTCTGCTTTTACCTCTTCAATA[A/G]TGAGATGTTTTGGGAGGTGACACTGTTTTGGTTAA	2	f	Aradu.A01	4057115	A.duranensis	A
AX-147208509	CATGGAAGAACAGTTTAAACAGCACTTCAGATTCA[G/T]TAGCATCATGGAACAATTCTACTTCAACACCATGC	2	f	Aradu.A01	4090997	A.duranensis	A
AX-147208510	AGAATCCCAGAAGACCTTGGAAGATGCAGAGAGAT[C/T]AAGGTCATAGATTTCTCCGAAAACCTTCTGACAGG	2	f	Aradu.A01	4091915	A.duranensis	A
AX-147208511	CTAACAGGAAAACTCCCAGATAGTCTTTCTGAGTG[C/T]CAAGAACTTGAGGCACTTGATCTTTCATACAACAA	2	f	Aradu.A01	4092194	A.duranensis	A
AX-147208512	CTCTTGCTTCTTGCCAATGATTTATCCGGCGTTAT[C/T]CCGCCGGATATAGGTAACTGCACTAGCCTATACCG	2	f	Aradu.A01	4092317	A.duranensis	A
AX-147208513	ATGTTTCCTTCAATGGCTTCTCTGGTGAATTACCA[A/G]ACACACCATTCTTCCATAAGCTCCCTCTCAGTGAT	2	f	Aradu.A01	4092963	A.duranensis	A
AX-147208514	CTCCTTAGCACCAGTACTGCACTGGTGCTCCTAAC[A/G]GTCTGCGTCCTGATTCGTTCACGATTGAACGAATC	2	f	Aradu.A01	4093142	Arachis hypogaea	A
AX-147208515	TTCTGTTTCCTTCCTTTCTAATGCCAACTTCAGAC[C/T]TGCAATCTGCACAAATTTCCGGAAACGTTTGTATT	2	f	Aradu.A01	4100925	A.duranensis	A
AX-147208516	GTCTCCCCAATTGCATTAACCTCAGGATTTATGTG[A/G]ACAAACATCAAAGTTTTTGCATGCCCACCTATTCA	2	f	Aradu.A01	4101878	A.duranensis	A
AX-147208517	TGTGTGAGCTTGCTATTTCTATAAGGAATATGAGG[A/G]CTTTTTTGTGCAAGAGCAGAGATAACATCTCCAAG	2	f	Aradu.A01	4102361	A.duranensis	A
AX-147208518	TCTTGGGTACAAGTGACTGGAACTATGAATGCATC[A/G]GGGACATTTAGACCATTTAGTTGAGAGTTGTTTCG	2	f	Aradu.A01	4102764	A.duranensis	A
AX-147208519	GTGCCTTGGGAAGTAAGCAAGGATGAGAAATCTTT[A/G]ACTACCTTGCTAAGAAGGGTATCAATTACCTACAA	2	r	Aradu.A01	4106089	A.duranensis	A
AX-147208520	ATGAAGTAATTCTCACAGTCCCACCATACTTCCAT[A/G]CTCCCTCTCCACCGGATAACTTCCATTCATGGTAC	2	f	Aradu.A01	4107430	A.duranensis	A
AX-147208521	CGAGGGTGGACTTTGTTGAGGACATTGCAAAGAAT[A/G]AGTCCATTCCGAAGCGCATTGCGGAATTCTTCTTC	2	f	Aradu.A01	4108631	A.duranensis	A
AX-147208522	TTGCTGTGATGTGCCTTTTAGGTAAACCCCTCAGA[C/T]GTTATAATTTTGGAAGGGATCCTTGTTTTCCATGA	2	r	Aradu.A01	4141418	A.duranensis	A
AX-147208523	TTCAGTGGGGAGAGTATGGAGAATGCTTTACGAGC[A/G]TGCTGTAAAGGTATCAAGATCGGGAAAATTCTAAT	2	r	Aradu.A01	4143724	A.duranensis	A
AX-147208524	AAGTTTCCTAGAATAAAAATAGTGACATCTGAGAT[C/T]GAGATTGGTTTGAATAAAGATTACCGCGTCATACC	2	f	Aradu.A01	4144562	A.duranensis	A
AX-147208525	GTGAAGTCACCATTGATGTAATTTGGAGAGTCAAA[A/G]TACACCAAATTGAGGTTTGCATTTGGAATATCAAA	2	f	Aradu.A01	4147026	A.duranensis	A
AX-147208526	GCCTAATTAGCTTTGTTGTAACAGAATTTGGTGCA[C/T]TTTTTTCAATAGAATTTTGGTTTCTTGTTTGTTTT	2	f	Aradu.A01	4147252	Arachis hypogaea	A
AX-147208527	TTGTTGTAACAGAATTTGGTGCACTTGTTTCAATA[A/G]AATTTTGGTTTCTTGTTTGTTTTGTTGATATGACA	2	f	Aradu.A01	4147264	A.duranensis	A
AX-147208528	TCATAGGCCTCAGCGATTCTATCATCCCTACACAG[G/T]GCCCTAACAAACGTGGCATAAGAAGCTGTCTCAAG	2	f	Aradu.A01	4149317	A.duranensis	A
AX-147208529	TCCAACAACCTAGACTTACATAACCCATGTAGCAG[A/G]GTGTTATACGTGCACGAATTCGGACAGCACCCCTT	2	r	Aradu.A01	4149434	A.duranensis	A
AX-147208530	CCCCTACTCAGCATACAATACCCTTTCATAATCGT[A/G]TTGTATAAAAAGCAATCGGGCTTAAACCCTTCCTC	2	r	Aradu.A01	4149752	A.duranensis	A
AX-147208531	GGGTCAATGGAAGCATTTGCGGAATCGGAGGTTTT[G/T]ATTATGGAGTTGAAGACGGTCTTGGCTTCTTGGAG	2	r	Aradu.A01	4150355	A.duranensis	A
AX-147208532	AGGAGTGCAGGTGTAGAAACTTGAGGTGGAAATAG[A/C]GTCGGTATTGGCAACGTTGAAGCTATGCTTGAGTT	2	r	Aradu.A01	4160100	A.duranensis	A
AX-147208533	CTTGTCCCAGTCATCAACCAATTCTTCAGAAGCTA[A/G]CCGTTTTGTCCCAAGTGCTTTGAACCAAATAAGTG	2	r	Aradu.A01	4160384	A.duranensis	A
AX-147208534	TGGACACCATACTTATCTGATCCTAACATCGACCA[A/G]TTGGAACCTAAGTGGAGTGACTGAGGTGGAGCACC	2	f	Aradu.A01	4160893	A.duranensis	A
AX-147208535	AGAGGATAGGGGGTCTAACCAGTGCAGATCCAATC[A/G]CCAATTCGAGGTAGCCACTTGGAATCAGAAGGGGT	2	f	Aradu.A01	4162021	A.duranensis	A
AX-147208536	CAAACTGCTGATTTGGTTTGCCTTTGTTCTTACAA[A/G]AACTCCATTCAGCTTCCTCTTCTTGGAATTGATCC	2	f	Aradu.A01	4171640	A.duranensis	A
AX-147208537	CTCGCACGATCCTTCGGTTCTGCTTCCAACATTGT[A/G]GCTTCTTCTCTTGATTCCTATGGTCTCTCTCTCAT	2	r	Aradu.A01	4179859	A.duranensis	A
AX-147208538	CCTACTAAACTTTACAGGAAGCATAAAGATCTTGT[G/T]CTTGGTTTCTTCAAGAATGCAAGTTGCATGCTTAG	2	f	Aradu.A01	4181472	A.duranensis	A
AX-147208539	AGGAAAAGGAAAAGGGGTTTAGGAGAGCAAATATG[C/T]CGCCCATATCAAGAAATACAAGATGCTAGGCAGCA	2	f	Aradu.A01	4181787	A.duranensis	A
AX-147208540	TCATGTCATCACTGTATGGTTTGTCAAATGAACAC[A/G]CTCCAATCGGATGTGGCTACCTGAACAATGTTGAT	2	f	Aradu.A01	4181926	A.duranensis	A
AX-147208541	TATCACTCCGCTGCCACTTGTTGCTAGAAATGAAG[G/T]CTACCAAGTAAGTATTTGTTTGACAATGGTTTATA	2	f	Aradu.A01	4182161	A.duranensis	A
AX-147208542	AAAGTTAAACCTAGGGCTGTAACATTTGAGAGACA[A/G]AGGTTTGATTGGTTGAATGAAGTTTGAGATTTATA	2	r	Aradu.A01	4243004	A.duranensis	A
AX-147208543	TCTTGCACTTACCGCAAATCCGATCCTTTCAAGAT[C/T]GGAAAATGGAACTGGTAAAAAGTTAGTTTTATGGA	2	r	Aradu.A01	4269685	A.duranensis	A
AX-147208544	TCTAAATTGACTGATTTTTCACCATGATGCAGAGA[C/T]AAGAGATAAGCTGATAAAGAGCAACGAGGACTTTG	2	f	Aradu.A01	4270413	A.duranensis	A
AX-147208545	GCATGTCATGAGAGTCTTCTAGAAGACATTGACAC[A/G]AAAAATGTCCTCGAGAGGCTCCAGAATGCGTCGCT	2	f	Aradu.A01	4271187	A.duranensis	A
AX-147208546	GCTGATTTTGTCCATGCTTTCATGATGGGCTTCGA[C/T]GTCATAGATGCCATCGCTCTACTCCGTATGGATGA	2	f	Aradu.A01	4292000	A.duranensis	A
AX-147208547	TTGAAATCAATCGTTTCTAATAATTGTTCCTTTCA[G/T]CCCCCAAAAAGAAATCCTGCTGCTTGTTCCTCATT	2	f	Aradu.A01	4293154	A.duranensis	A
AX-147208548	GCCTCCTTAAACTTTTCCTCATCAAGAAACCGTGA[C/T]GGTATGTCTTTCTCTGAACAGAACAAACAAGGTTA	2	r	Aradu.A01	4294850	A.duranensis	A
AX-147208549	CCACCACCAACTCGTAAAACATTATCTTTTAAATC[A/G]ATTATACACTGCATTTATGAGCCAAAATTGTAAGA	2	f	Aradu.A01	4295051	A.duranensis	A
AX-147208550	TGCTGGAAAGCACTGGGGTTTACAGCGGATCCATC[A/G]GCATTTAAACTCAATTCATTGGCAGTTCCACTGAA	2	r	Aradu.A01	4297401	A.duranensis	A
AX-147208551	GGAAGAGACAGAAGGGCAAAAATTCTCAAGCATCT[A/G]GTCCATCTTCCCCATCTCCAAGTGCATGCAATTCA	2	r	Aradu.A01	4305608	A.duranensis	A
AX-147208552	TCTGTGAAGCAGGTTGATTTACATGGACTTTTGTC[A/G]ATGGTTCCTCTTCCTTTGACCCAAGGAGTAGTGCT	2	r	Aradu.A01	4309825	A.duranensis	A
AX-147208553	ATCTTTCAAGCATCCGTCTTTTATTGCATGTCATC[A/C]ACTCTATGCTGATGACATGTAAATGATTTTCCTCA	2	f	Aradu.A01	4310084	A.duranensis	A
AX-147208554	AGGGACCTACTTCGGCTCCATCCAGTAGTGATGCT[A/G]ATATTGTTTGTGTTCCATCTCCGCCTCTTCCTTTG	2	r	Aradu.A01	4324704	A.duranensis	A
AX-147208555	TGTTCACCATTGTAAAATAATTTCTTCTGTAGGAT[G/T]CACTCAAATCCAGTTTTGAAATATCAGTGGTTCCC	2	f	Aradu.A01	4326639	A.duranensis	A
AX-147208556	ATCTATTTCCTTTTGTAACTTAAGCTTAATCCTAG[A/G]AAGAATTTCATCCTTATACTTTTCAATTGGTATCC	2	r	Aradu.A01	4339810	A.duranensis	A
AX-147208557	TGAAATTTCTAAATGGGAATCAATAATCTGGCTTT[C/T]GGTTATGACTGCTTGGATATCAATTCTTTCCGAAT	2	r	Aradu.A01	4392432	A.duranensis	A
AX-147208558	CAACTTTTTGAGACTGCAGCACTATTTCTAACTGT[C/T]ATAGTTGTTGCCTTCATGTTACAGGTTATTTTCTT	2	f	Aradu.A01	4393579	A.duranensis	A
AX-147208559	TCAACTCTTCAAGTACAAAGAAAATCTCCTTACAT[A/C]TTTTTCCTGTCAAGTAATCTGGTAAGCTATTCTGT	2	r	Aradu.A01	4417332	A.duranensis	A
AX-147208560	GCTCATATTGTTACGGCGGTGATTGGATCCGGCGT[G/T]CTGTCTCTTGCTTGGAGCACTGCACAGTTAGGATG	2	r	Aradu.A01	4418563	A.duranensis	A
AX-147208561	TTTGTGGCAAAATTCCACAAAGTGAAACTACCCCT[A/C]TTGCCCCGTTTTGAGATCAACCTCTTCAGGTTCTT	2	f	Aradu.A01	4420623	A.duranensis	A
AX-147208562	GGTAATAAAAGTACTTGGTTTGCTGGTTTCCTTCA[A/G]TTTTTGGCCTTATATGGGACTTGTATAGCATATGT	2	r	Aradu.A01	4432480	A.duranensis	A
AX-147208563	GTTTGTATATGGTGATGTTTGGGTTGGTCCAGATT[G/T]TGATGTCGTTCATACCAGATCTTCATAACATGGCA	2	r	Aradu.A01	4432769	A.duranensis	A
AX-147208564	GTTGAGAATTGGCTTCGGTTCAAATTCCCGGACAG[C/T]GATTTTGTGAATCAAACATATAACTTGAAACTTCC	2	r	Aradu.A01	4456527	A.duranensis	A
AX-147208565	GATAACAAGCTCTCCTCCTACATTGCTCAACATGG[A/C]ACCCGCAATTGGCGCCTTATCCCCAAGAATGCTGG	2	f	Aradu.A01	4460231	A.duranensis	A
AX-147208566	TATTATAGCAGGACAAACCTGGGCATATCATATGG[A/G]GCTGATAATACAGAAGCTGCCAAAGCTAGTACAGC	2	f	Aradu.A01	4462039	A.duranensis	A
AX-147208567	TACAGAAGCTGCCAAAGCTAGTACAGCACCATGAA[C/T]AGAGGCCATGGATGAACCAGAACTTGATTTTCTGC	2	f	Aradu.A01	4462083	A.duranensis	A
AX-147208568	TCAACATTGCTGCTTGTATCATCATGATGACTTGA[A/G]TGATATAGTCGAATGTTTGAGCACAAAACAGATAG	2	r	Aradu.A01	4464605	A.duranensis	A
AX-147208569	TTTCCTTTAGAACGACTTGACACAATGAAATTAAC[C/T]GGAGGTTCTACTATGGCAGCAGATTCCAACTTCCA	2	f	Aradu.A01	4468236	A.duranensis	A
AX-147208570	CAAAGAGGGTTCCACATAGGATAATATCGAAGTTG[C/T]TGCAGCTACTGTCTCAGAGAGATGCTCATTCTTGC	2	r	Aradu.A01	4472019	A.cardenassii	A
AX-147208571	GAAGTTGCTGCAGCTACTGTCTCAGAGAGATGCTC[A/G]TTCTTGCTGTATTGTCCCCGATCAATTAACTTTAG	2	r	Aradu.A01	4472047	A.duranensis	A
AX-147208572	TCAACGTATCATACAAAGGCCGCCACTGAATACTC[A/G]ATGCAATCTTTTTCCTATATTTGTTGAGTAGTCTG	2	r	Aradu.A01	4475710	A.duranensis	A
AX-147208573	TTGTTACGGGACAAGTGAAATAGTTCAAGGCCCAT[C/T]TGAATAAGGGCTTCGACATCTTCCAAAGCTACATC	2	r	Aradu.A01	4475907	A.duranensis	A
AX-147208574	TGGCAGAACTCCATTACAGCATCCTAGCTTTTTAC[A/G]CCTGATATCAACCTTCCCAGACCCTCTTTCAGATT	2	f	Aradu.A01	4520000	A.duranensis	A
AX-147208575	GAAAGTGCAGGACAATAAATCAAAACATCATATGA[A/C]TGAATCACACCCTTCTTGGCAAGTAACTGAAGAGC	2	r	Aradu.A01	4520075	A.duranensis	A
AX-147208576	CATACTTGCTACAAGTCCTTGTGCGGTACAGCTGC[A/G]AAACATTTATAAATCTTGAAGTATTGAACTTTGAT	2	r	Aradu.A01	4520625	A.duranensis	A
AX-147208577	TCCCTCACAATCTTCACACACAAATGAACCTCCAA[C/T]CTCCTCAAAGTCTCAAAATTTTGATCACTCGGCCT	2	r	Aradu.A01	4520804	A.duranensis	A
AX-147208578	CTTCCAACAAGCACTGCCACTTGTTCAAGAAAAGT[A/G]TGGCCATCTTCAAACACAACCACAAATTTCCATCA	2	f	Aradu.A01	4520946	A.duranensis	A
AX-147208579	CCTGCTTAGTAGCCATTCCACAGAACATGACATCG[A/G]TGGTACGATCTATTTTTTCCCATACTTCGCCATAA	2	f	Aradu.A01	4521901	A.duranensis	A
AX-147208580	AATGTAAAACATATAGCCAGCAACAACTTGACTAT[C/T]AACCTTGTCAATCTTATCAAACTCAAAACTCGCCC	2	r	Aradu.A01	4522013	A.duranensis	A
AX-147208581	ATAAAGCGTCAATTTAAAAGCACCTCACTGCTTAA[A/G]GACTGTCTATAATAATCATAAAGTTGTTCTTCCGA	2	f	Aradu.A01	4522391	A.duranensis	A
AX-147208582	CTTATAATCTATATATACAAGTGCTATCTACATCA[C/T]TGCCTGAAGAAATTTGTCAATGATTTACCGTCCAA	2	f	Aradu.A01	4538252	A.duranensis	A
AX-147208583	TATGAATGTATGATACACCAACATAAATTATGCAT[C/T]CTCAAAGCCGAAAATTCGGAAAACACCTGCAATCA	2	r	Aradu.A01	4556338	Arachis hypogaea	A
AX-147208584	ATTCTTGAAGGGGATTTTTTCGTCCATCGTGCGAA[C/T]TGCGAAGCGAAGAATCTAAAGCCGTTTTCTCTTCT	2	r	Aradu.A01	4559989	A.duranensis	A
AX-147208585	GTGCTTTATGAAAGGCTTCTTAGTAGAACAAAGCA[A/C]TTGAAGGTATGGATAAGCTATGCGGAATTTGAGGC	2	r	Aradu.A01	4563909	A.duranensis	A
AX-147208586	ACCATATCCTATGCTTCTGAATCTGACTCTTCCTC[C/T]TCGTCCTCGTACTCGCCATCACTTAATATCTCTGT	2	r	Aradu.A01	4567713	A.cardenassii	A
AX-147208587	TGCTCATGCCTTTCTTTTGTCTTGGAGCCGCCAAC[A/C]TCCTCAAGTTTTCCATCACAGTTTGGAGGTTCTCT	2	f	Aradu.A01	4567825	A.duranensis	A
AX-147208588	CATCGACTGATCATATTTATCGACAATCGTCTTCT[G/T]AACTTAAAACCAAGAAGTTTCTTGAAAGACGACGA	2	f	Aradu.A01	4567953	A.duranensis	A
AX-147208589	ACCCATATCAAGTTTAAACCCATACACGATCCAGA[G/T]CCTAAGGTAGCTGGATATGGACATGAGAATTGGAT	2	f	Aradu.A01	4568169	A.duranensis	A
AX-147208590	ACTTCACCTGGATGGACTTCCAACAATTATCATGT[C/T]GGAAACGAGCATCAAGCCTCTTCCACTCCTCAACT	2	f	Aradu.A01	4568308	A.duranensis	A
AX-147208591	TTGTCAATGAACAAGTGCAGGTTAACAACTTGATA[G/T]TTTATTTCGTCGACCACAAAGGCCAAGGCCACAAC	2	r	Aradu.A01	4568466	A.duranensis	A
AX-147208592	GTCTTGCATCTACTTTTTGAATACTAGAGGGCAGT[G/T]CTGGAATTTGCTGTAGCTTCAGGCAATAACTCACA	2	r	Aradu.A01	4568812	A.stenosperma	A
AX-147208593	GCAAAGTCTCTAGATTTGGCCAGCACTCTGCTCTA[G/T]AATCGCATCCTTTGAACTGTGTAAATGATTCCCGA	2	f	Aradu.A01	4569028	Arachis hypogaea	A
AX-147208594	AATGATTCCCGAAGTTGAGGGCACCCTCCAATTTT[C/T]AATGTGACAAAATTTGGCAACACAAATAGCTCACT	2	r	Aradu.A01	4569087	A.duranensis	A
AX-147208595	AATTCAAGAGACGGCAAAAAGATTCTTGGCAGAAA[A/G]CTTCTTAGTTGAATGCATCCAGAAGCACTTAAGTA	2	f	Aradu.A01	4569339	Arachis hypogaea	A
AX-147208596	GAAATCAAATTTTCTTCCAGGCAATCAAGCTTTAT[C/T]CCTTCAATTTTGCTACTTCCCTTTAACACAAGTAT	2	r	Aradu.A01	4569872	A.duranensis	A
AX-147208597	ATTTCATCTCATAAATGCTTTTGACCTGATGAGCC[G/T]TTAGCAAATATTTATTCCTTGTTGTTATAATAATC	2	r	Aradu.A01	4570570	A.duranensis	A
AX-147208598	AGCCCAACCATGTCCTCATCAATGTGTAACTGTTT[C/T]GAAGATAGTAATTTAGCATCGGCCTTGCAAACAAT	2	r	Aradu.A01	4571037	Arachis hypogaea	A
AX-147208599	GAAAACAACAATCGAAATCCTTGAATGTTCAATTG[C/T]TTTAAGAAGATTAGGTCCAATAGAGTCGCCTATCC	2	r	Aradu.A01	4572755	A.duranensis	A
AX-147208600	GCTCAAGAAAATGTCGTAGTTACTCTTGTTGGTTT[C/T]AGAAGATTCACCTGCATCTGCATTTGCCATCTCTG	2	r	Aradu.A01	4572923	A.duranensis	A
AX-147208601	GTACTTGTAAGTTGTAATGGTGTGCTTCATAAAAT[G/T]ATTCGGAATCTGAAATTCGTTTTAATTACAGAGCA	2	f	Aradu.A01	4573027	A.duranensis	A
AX-147208602	TGATTTATTGGAAAGAGATTGGATTTCTTGATCAA[A/G]CTTTTGTAATGCTTCTCTAGTCTTATCGGAATCTC	2	r	Aradu.A01	4576892	A.duranensis	A
AX-147208603	TTTTGTAATGCTTCTCTAGTCTTATCGGAATCTCT[C/T]ATATTGCTGTAAATTCTCCTTCACTGTATGAACTA	2	f	Aradu.A01	4576929	A.duranensis	A
AX-147208604	CTACTTGCCAAAAATCTTCTAGTGCGCTGTGATCG[C/T]GTAGTAAAAACTGTTCGCCCCGGGAAGAAAAAGCT	2	f	Aradu.A01	4580345	A.duranensis	A
AX-147208605	CTTTGGCAGGAGCAAGTATTTTCTGAAAATGATGC[C/T]TTTTTTGCATGGACATTTGTAAAACGCCATCCACT	2	r	Aradu.A01	4581225	A.duranensis	A
AX-147208606	TTTGTAAAACGCCATCCACTTTGGCAGACACTCCT[A/C]TCATTCTTCTGGCCTGTGTTAACATTGGCTATTTG	2	r	Aradu.A01	4581276	A.duranensis	A
AX-147208607	GGAAAGAGGGTATGGTTTTTCCCGAATATCCTTGC[C/T]GAGGAAGCAACACTGCGAGAGTTGTTTAGATTTTG	2	f	Aradu.A01	4582115	A.duranensis	A
AX-147208608	AGTTTAGCCCTGTCTGGAATGATGGATAAGCAACA[A/C]AATGTGTCTAATGCCACAGGATCCCCTGATCCTGC	2	f	Aradu.A01	4582480	A.duranensis	A
AX-147208609	ACTGATTGACTGTGATGACAGGACTGGACCTGAAC[A/C]ATCCTTTTCCTTGCCCTTGTTTGAGCCCTCAACTT	2	r	Aradu.A01	4586330	A.duranensis	A
AX-147208610	GGGGACCACATCGTCCCAAACTTGACAGCAACCTT[A/G]ACCACGTGTCCTCTTCTTGAGCTGCAAAAATGTCC	2	r	Aradu.A01	4589760	A.duranensis	A
AX-147208611	GAGCGAGAGATTCATATATTGTCCCTTCAAGGACT[A/G]CTCTGCCCTTATGATCGTCGACGATGATTCACCGA	2	f	Aradu.A01	4645186	A.duranensis	A
AX-147208612	TAATAAATATAGAGTAGTGATGGAGGTAGCGACCA[A/G]GAACTAGTGGATGAGGTGCCCAAACTGCAGGTTCT	2	f	Aradu.A01	4645354	A.duranensis	A
AX-147208613	ACTACATGCGTCTTTGACTATACAACTTCTCTAAA[C/T]TTTCCCAAGTTCCTTGGAACACCCAACTATTATAT	2	f	Aradu.A01	4671266	A.duranensis	A
AX-147208614	AGAAACTGGTTGAAAAAAGAGTGAGACTCATTCTC[C/T]GCTTGAGGAAAAAGTAGCTGCATTACAGATTCCTT	2	f	Aradu.A01	4678382	A.duranensis	A
AX-147208615	CTGATGCTGTCAATTCCACAAAAATTACTTCCTTG[C/T]ATATTTTATCTGCGTGGAATACCATGTTCCTCAAG	2	r	Aradu.A01	4679158	A.duranensis	A
AX-147208616	GAATACCATGTTCCTCAAGGCCCATATAGCATTTA[A/G]CCTTAGAGATGAATCCATAGACTTTGTCAATTGCA	2	r	Aradu.A01	4679210	A.duranensis	A
AX-147208617	ATGATCAGAGAGAAGCTGAAATAGAGAAATGGCAG[C/T]CTTTTCAGTCAAAAAATGACCTGCACTCAGAGTCT	2	f	Aradu.A01	4679744	A.duranensis	A
AX-147208618	GCACGTACAATGGTCTCATCATGGGTTAAGGCATC[A/G]ACTACTAGATCCAATACCTATATTCAGATTTGTTT	2	f	Aradu.A01	4679934	Arachis hypogaea	A
AX-147208619	AAAACTTGACCTGCAACACTCTAATTTTGAGCAAA[G/T]ATTACCCAAGGCCAGAAATACACCTTCAAGGCGCT	2	f	Aradu.A01	4681007	A.duranensis	A
AX-147208620	AGCTAGTTTTGATTGATAAATCATTCGTAAAGATC[G/T]GGCAGCAGCATCTACAACCTGAAACAGGAGGGAAA	2	f	Aradu.A01	4681661	A.duranensis	A
AX-147208621	GATGCCAAAAGGGGAAGCTTCTAATAGAAACCAAC[A/G]AAGTGAATGCTCTCATTCCTGATTTTCTTCACCCA	2	r	Aradu.A01	4691529	A.duranensis	A
AX-147208622	GGGATAATAAAGGTGCTGCTGCACGGTTTATGGAA[A/G]ACTGGTTTGAGAAAGAAAGTTCTGAAAGAAATTAT	2	r	Aradu.A01	4693550	A.duranensis	A
AX-147208623	GACTTCAATCATAGTACATGTGGAGGAAAGAATGA[A/G]TTGTGCTATGGCCAAGGACCCGGGTAATTATTTCT	2	r	Aradu.A01	4694272	A.duranensis	A
AX-147208624	GTTGATTATAGACATGCCTATATAGATTTATCCAC[A/G]CTTGAAGTTACTATTCACAAACGTGGAGCTTCCAA	2	r	Aradu.A01	4694536	Arachis hypogaea	A
AX-147208625	GCTGCAATGGGGTTTGCATTTGCTGCTGGTACAAC[C/T]GATGGACCTGGAGCTTTTGATTTCAAGCAAGGTGA	2	r	Aradu.A01	4694626	A.duranensis	A
AX-147208626	GTTGTATGGCAGGGCAATCCTTTTTGGAAAATGGT[C/T]CGTGACTTACTTAAAACACCAAGCAAGGAGCAAAT	2	r	Aradu.A01	4694774	A.duranensis	A
AX-147208627	CAAATAGATTGTCAGCATCCAAAGCCGATTTTGCT[C/T]GATACTGGTGAAATGAAGAAACCTTATGATTGGGC	2	f	Aradu.A01	4694840	A.duranensis	A
AX-147208628	GTAATGACAAGGACTTTAAAAACATGCATGTTGTT[A/G]TAGCAGGGTTGACTAATACTTATTCGCAGTATGTA	2	r	Aradu.A01	4696415	Arachis hypogaea	A
AX-147208629	AGCTCAGTCATATAACTTTGTTAGGGTGCTTCCAC[A/G]CTATATGGTCCGAACACACTGAGCGCATACATTCA	2	r	Aradu.A01	4696634	A.duranensis	A
AX-147208630	GAGGGTGCCATGAATCATGCTATGAACCAGGAAAG[C/T]TTGTGAAGTCATCCAACCAAAACTATGAGTCCAAT	2	r	Aradu.A01	4698643	A.duranensis	A
AX-147208631	CCCTGTTTACCATAACAACAGCGCACATTGGCATA[G/T]CCTGAAATCAGACAACATTATGGTCAGCTGTCTTG	2	f	Aradu.A01	4701343	Arachis hypogaea	A
AX-147208632	GTGATTTGTGGAGTTAACAAAAATTTGCTATCTAT[C/T]ACTCTCATTTAAAAGGGTTAAAATCTTCGAAAGCT	2	f	Aradu.A01	4704121	A.duranensis	A
AX-147208633	CTCAGTGGGGTTTTTTGTCATTACAAAATTTGGAA[A/G]AAAGAAATAACGAGTCATTTGTCATTCCAGCTATT	2	f	Aradu.A01	4711255	A.duranensis	A
AX-147208634	TTTATTTCTGATTTCTCCATGGTTGGAGTGGTCAT[C/T]GGTTCAATGCCTGCATCATACAAAATGGAAACAAA	2	r	Aradu.A01	4791807	A.duranensis	A
AX-147208635	AGATGCATCCTTTAGGACGGATATTAGACAGCAAA[C/T]GATGTGGTGACCCAGAACTTTATAAGCTGGCCTTC	2	f	Aradu.A01	4792437	Arachis hypogaea	A
AX-147208636	AGTACCCCAGAAACATGGAAGATAATGACAATTTG[A/G]CAGCCAAGTTTTGAAGTTATTAGTGTAATAGCATG	2	f	Aradu.A01	4819879	Arachis hypogaea	A
AX-147208637	CTTGGTACTTTATTCCAATTGAAGCTACTTCCAAG[G/T]TTATTAGAAATATATACACCCTATTTGTTCAAAGA	2	f	Aradu.A01	4820018	Arachis hypogaea	A
AX-147208638	GCAACCCATCCAAACCCAAAAATCCGGGCAACATT[A/G]AAGCCCCCCTTCCTTCCCAATCGGATAACTCAGCA	2	r	Aradu.A01	4847901	A.duranensis	A
AX-147208639	CGGCGGGAGGGTTGGATCACCTACATCACTCTTGT[C/T]CCTGTCGTTACTGGTGTTATGATTGCTAGTGGGGT	2	r	Aradu.A01	4854880	A.duranensis	A
AX-147208640	CAACTGGAAGCTCATTTGAAAGACTGATGGCAACT[C/T]GGTTAGACAATGGTGTTGCCTTTGTAAAGGAGTTC	2	r	Aradu.A01	4857070	A.duranensis	A
AX-147208641	CTTGCTTATATGCAAATTTATCCAAAGAACCATTA[G/T]ACATGAATTCATAAATGATTGCCTTATTATTCATT	2	r	Aradu.A01	4861426	A.duranensis	A
AX-147208642	AAAATTTCTATAAATCCAACCAAGATAGTACAATT[A/C]ACTACAATGAGATTTTTTAGTATTATAATATTTTT	2	f	Aradu.A01	4863348	A.duranensis	A
AX-147208643	ACAACTATAAGATGCATATGAATACTGTAAGAAAA[A/G]TCTTGTAGGAAAAGACATAATAGGTTTTAAAGGAA	2	f	Aradu.A01	4864440	Arachis hypogaea	A
AX-147208644	TGCAAAATTTTCGTATTACATCTTCGATGTAAGTA[A/G]TCTAGCACTAATAATTGTGATATGATATAGTGTGC	2	f	Aradu.A01	4864985	Arachis hypogaea	A
AX-147208645	TGGACAATGGCGAGATACTTCTTGCAGCAGAACTT[C/T]CCGAAATGACATGTCGGTAAGATGCCAAGGAGCTC	2	f	Aradu.A01	4877833	A.duranensis	A
AX-147208646	AAGGTCTCATGGTCGAATCCTTGGAAGATTTTCCT[A/G]GAGATGTAGGATTCAAGGGCATACTTGGCATGGTG	2	f	Aradu.A01	4878001	A.duranensis	A
AX-147208647	TGCTTCAAAGAGTTCCGGTGTAGGAGCTGCTGCAA[C/T]TGCTGCAATATAGAATTGCACCAAAAAGACTTGTA	2	r	Aradu.A01	4878234	A.duranensis	A
AX-147208648	TCTGAATATGTCGATGATTTATCAAACTCCAAGAA[C/T]GATTCAATTCCGGAATTCGAACAATTTCAGCGCCT	2	r	Aradu.A01	4888943	A.duranensis	A
AX-147208649	GTCAAAGGACCACGACTTTCACCTTCTTGATGGAA[A/G]CTCGGTTAAAGCCCCCTTCATGGTCAGCAAGAAGA	2	f	Aradu.A01	4901792	A.duranensis	A
AX-147208650	TTAGTGCTTTTGATGGTTTCAAAGTGCTTCGCCTT[C/T]CTTACAAGAAGGGAGAAGATAAGCGCCTTTTCTCC	2	r	Aradu.A01	4901872	A.duranensis	A
AX-147208651	ACGCGGTTTCTTGGAACGCAAGCTTCCTTATCAAG[A/C]AGTTTCAGTAGGTGACTTCAGGATCCCAAAATTCA	2	f	Aradu.A01	4902008	A.duranensis	A
AX-147208652	ATGGCGCCGGATAAGGCATCAAGTTTCGCCATGCT[A/G]CCTCGAAATATGCAGCATCTGAAGTTCTTCTTCTG	2	r	Aradu.A01	4906895	A.duranensis	A
AX-147208653	ATCTTCCCATTTTTTGCATTCATTGCATATATTGA[C/T]CCCAATAGGTCTATTGATCCAGCAAAGACAACATC	2	r	Aradu.A01	4911536	A.duranensis	A
AX-147208654	CATCATTTGCAACACTAACAGGTCCATTAGAAGTG[A/C]TGTTACTAGGATTAGCAGTGGACCATACAATTTTC	2	r	Aradu.A01	4911603	A.duranensis	A
AX-147208655	TCAGGGGTAGGACCAGAAGGAGGACAACCAGGAAT[C/T]GAAGCATTGTTGCATTGATAAAACCATACATCATA	2	r	Aradu.A01	4912274	A.duranensis	A
AX-147208656	TGCAGGATGATGATCCAAATAGGTTAACCACAAAA[G/T]CTTACCATTTGTTCTGTTTAGACCAATAACTGCAG	2	f	Aradu.A01	4913429	A.duranensis	A
AX-147208657	AGGGATCCATTTGTTTCATTCACTGCATATATGTT[A/G]CCATTCCAACTTGGAAAATAAAGGGTATCTTCATA	2	r	Aradu.A01	4913640	A.duranensis	A
AX-147208658	ATGTTACCATTCCAACTTGGAAAATAAAGGGTATC[C/T]TCATATATTGCTGGTGTTGCAGTTATGTCTTTGCC	2	f	Aradu.A01	4913670	Arachis hypogaea	A
AX-147208659	TACCTTTGTCTTGCTTTGGCCAGTGTCGGTGTGAG[C/T]GAAGGGTCAGATGTGTTCTTCTGCTGGAATACAAA	2	r	Aradu.A01	4917596	A.duranensis	A
AX-147208660	TCAAGATCATCCAGTTGGTTCTCAAACAAGCACTC[A/G]GTGCAAATCAACTCCTCCCCAGAATTCATCTCACA	2	r	Aradu.A01	4917698	A.duranensis	A
AX-147208661	AACAAGGTCTTCATCAATACATCCAATTTCCTTCA[A/G]CACATCTATCTGGAGAAAGAGTACAGTTGAGCATA	2	f	Aradu.A01	4917793	A.duranensis	A
AX-147208662	TTAATTTACCCGGCCCTGAAAGTCAGGCATCTGTT[G/T]AAGTGCATCATCAGAAATTTGAAACTGAAGAGCAT	2	r	Aradu.A01	4918030	A.duranensis	A
AX-147208663	GGAGGATACTTATTTCCATCTGATTTCAATTCCAG[A/G]AGAAGTTGAACTGTCTTTGCATAAACAGAGTTACT	2	f	Aradu.A01	4918607	A.duranensis	A
AX-147208664	CACGCCTTGATTTTGGCATGACAAAATAACCTTGG[C/T]CAAATGCATTACTTTGATTCTGTGAACCACCACCA	2	r	Aradu.A01	4918866	A.duranensis	A
AX-147208665	ACTTTGATTCTGTGAACCACCACCACTTGCATTTT[C/T]CACTGAGGATGGCATGTCAGGTTTAATCACCAAAA	2	f	Aradu.A01	4918912	A.duranensis	A
AX-147208666	GGGAGTTCATCACGACACATTAAAATGACAGTACC[A/G]ATCTTATCAAGTCCTCTTCTGCCAGCACGTCCTGC	2	f	Aradu.A01	4921892	A.duranensis	A
AX-147208667	CTCACCTTGATAACACCACGGCAAAATAGCATTTC[A/G]ACAACCTCCTTTACAATTGGAAGGAGGCCAGCATG	2	f	Aradu.A01	4922783	Arachis hypogaea	A
AX-147208668	CCATTGCCATTATTCTGATAGCCTCTGCCAGTTCC[A/G]GAGAAATTATTCCCATGCTGTTTTCCTCGAGATGT	2	r	Aradu.A01	4923876	A.duranensis	A
AX-147208669	ATACCATCCTCTTGTTCTTTAGTAGGATCCTCCTC[C/T]TGTTCTTCAACAACATCAGCTTCCCAAGCCTTCTT	2	r	Aradu.A01	4927859	Arachis hypogaea	A
AX-147208670	AACAGAATGATAAACTGACCAGTTTTTCAACCGAC[A/G]AGCTCTTGATTGACTTGGTATCCTCATAAACAGTC	2	r	Aradu.A01	4928229	A.duranensis	A
AX-147208671	CAGCTTTTTCTGGTGAAAACTCATCAGGATCCAAT[A/C]TTGGCTTGAGATATGTCTCTTCTATATAGTTTTTT	2	f	Aradu.A01	4929033	A.duranensis	A
AX-147208672	TTAGCTTATATTGTAATTAATTCCTAGATACTGTT[A/G]CTTCATCCCGCACAAAAATTTCTCCCCAAGAGGGT	2	r	Aradu.A01	4938082	A.duranensis	A
AX-147208673	CCGATTCTGTCTGAGCTTCGCGACCTCTGCGAACT[C/T]AGCTTCTTCATCACCATCACTACTCCTACTCTTTG	2	r	Aradu.A01	4938231	A.duranensis	A
AX-147208674	GGGCGTTCACTTTGGAAAATTTGCCACCAACAAAC[A/G]GGTTTTAGTTTGAATTGGAAAGTTGTGTGACTTTC	2	f	Aradu.A01	4938577	A.duranensis	A
AX-147208675	TCTATATAAACCCTTTCAACACAATCATTATTTTC[C/T]TTCCCAAAACGCACTCACATCGTGTCGTTTACTTT	2	f	Aradu.A01	4941380	A.cardenassii	A
AX-147208676	TATTTTGCTTATGAATCATTGCAGATGTCTTACTC[A/G]AGGAGATCAAGGTTAGATGTCCACCTGTGTTTATT	2	f	Aradu.A01	4942445	A.duranensis	A
AX-147208677	ATGAGAGAGATTGAGTCTAACCAATATGCTTTATC[C/T]ACTTTTTCTTGAGCATCCATGTAGCTTGGGAAGTC	2	r	Aradu.A01	4948173	A.duranensis	A
AX-147208678	GAAGAGGAAGAAATTTTCTTCACCAATCTCCTCCC[G/T]GATTTCCACATTGGCTCCATCTAATGTGCCTATTA	2	r	Aradu.A01	4948539	A.duranensis	A
AX-147208679	TGGCCTTCCCTGGTGATTCTCTGCTTAAATAGCCC[A/G]TATCGATATCTCAAACCATACCCCCAAGAAGGTAA	2	f	Aradu.A01	4952047	A.duranensis	A
AX-147208680	AAGCAACTTGGAAAAGGTTCATGCTTCCAGCGGTT[G/T]AATATCACGGACGAGGATGGAAACGTTGGTGTAAG	2	f	Aradu.A01	4954663	A.duranensis	A
AX-147208681	GTCTTCATGGTTGGCCTTGATTGTCTTGAAGGTGC[A/C]AGGCACTGGTGAGCTAGCTTTAGAACCTTCTCTAC	2	r	Aradu.A01	4956444	A.duranensis	A
AX-147208682	GTAACCATCTCAACAAGCAACACGCCGAAGGAATA[C/T]ACATCACTCTTCTCAGAAAGCTTGTAAGATCTCAT	2	f	Aradu.A01	4957790	A.duranensis	A
AX-147208683	TGAACTATAAAAATGGACTAAAAACTCACATGATG[C/T]TCCTTTGACTTTGTTTGTACTCTTTCTGTCTTCAA	2	f	Aradu.A01	4959130	A.duranensis	A
AX-147208684	GTGTTTCTTTTTCCAGAAAGAAACAATGCAAAAAA[A/G]CTTGCACATTTCATCACAGCAGACTTAAAATTTGT	2	r	Aradu.A01	4959218	Arachis hypogaea	A
AX-147208685	TCGACATTGCGGGGAGTTTCTGCAAGAGATTGAGA[A/C]AATGGAGGCGGAAACGTAAATCGAAGGAGAACACT	2	f	Aradu.A01	4970845	A.duranensis	A
AX-147208686	TGGCAGAAGCTGAGGAGGGTGGTTAATGGAAACAC[A/G]AGCGAGTCTGTTAGCCAGAAGCTTATTCGAAGTTA	2	r	Aradu.A01	4971720	A.duranensis	A
AX-147208687	AGCGAGTCTGTTAGCCAGAAGCTTATTCGAAGTTA[C/T]AGTGTTAGCTGTAGAAATCCCTGTAGAACAGATGG	2	r	Aradu.A01	4971756	A.duranensis	A
AX-147208688	ATGGATTTGTCGGTACTCCAGAGACTAATGGCAGT[A/G]TTTTGAATGGAAGAAAAGAGTTTACACTTCAAAGG	2	f	Aradu.A01	4971835	A.duranensis	A
AX-147208689	AAGTAATCTTCACTTTCAAACCCAATTTTCTTCAG[A/G]TATTTCTTGGCATGCATTGAACTCAGCATCTTGAA	2	f	Aradu.A01	4975149	A.duranensis	A
AX-147208690	TTTTGGGTGGGTGGGAGTGGGAGTTTTTTGTGTCA[A/C]CCTTCAAAATCATGATTCATGAGTTCATAATTCAA	2	r	Aradu.A01	4975623	A.duranensis	A
AX-147208691	TGTCCTTGCAACACAAACAATGTGCTCATTTGGCC[A/G]TAGACAGTGGCGAAAACAATGCCGGTTGCCCATAT	2	f	Aradu.A01	4979072	A.duranensis	A
AX-147208692	TTCCACCTGTTCCAAGGGCTATAAGGTAAAGAGCT[A/G]TAAAGCACACTGCACTTTCTAGAGTGGTGGCATGG	2	f	Aradu.A01	4980099	A.duranensis	A
AX-147208693	TGGCAATTTTCATCTCCATGGCCATGGCAAGTTGG[C/T]TTTATACCAGAAACTGATGCAGATAATGTCAATAG	2	r	Aradu.A01	4980167	A.duranensis	A
AX-147208694	TAATGATCCAAATATTGGAACCTTAAATACTGCTT[C/T]CTAGGTTGCCCTTGTATTTTGAATATTTGGAAAAA	2	r	Aradu.A01	4981762	A.duranensis	A
AX-147208695	GCAGTCTGTGTTTGCTGCAGTTGGTGATTTATACT[C/T]GTACAAACTTTCTGCAGTTCTCTTTGGTGACAATG	2	f	Aradu.A01	4986996	A.duranensis	A
AX-147208696	CTCTTTTCCCAGTTGGCCAATTGGTTTATGATCTA[C/T]TGTTCTGTTCGTACGCTATCAAATAGCTTGGAGAC	2	r	Aradu.A01	4987206	A.duranensis	A
AX-147208697	GACCAACAAGTGCAATCATATGGCTGTATGTTGGC[C/T]TCCTTGAATTTTCAAAGGAACGTTACAAATTGAAA	2	r	Aradu.A01	4987390	A.duranensis	A
AX-147208698	AATCTTCAAAGAAGCGTACCAATTGTTCTCTGAAG[A/G]TGGTACTTGCTGTCATATTTTTGCTTGCTACCAAT	2	r	Aradu.A01	4988188	A.duranensis	A
AX-147208699	TTTTTATCCGAATATGCAAAAAATATGTCCCTTCC[A/G]AGCCACATTGTTTTATTTGATTCGGAAGAACAAAA	2	f	Aradu.A01	4988689	A.duranensis	A
AX-147208700	CTTCTAGCGATATGCATGCTTCCACTATCATCAGT[A/G]GAAGCCATGGTTCGCCACTACAAGTTCAATGTAGG	2	f	Aradu.A01	5005546	A.duranensis	A
AX-147208701	ATCATAAATGGTGCGCTGAATGAAGAGCTCTTCTT[C/T]AAAGTAGCAGGGCACAAACTCACTGTGATTGAGGT	2	f	Aradu.A01	5009512	A.duranensis	A
AX-147208702	TCTACGGTTCAGTTAGTGTTGCAAGATACTGGGAT[A/G]ATAACACCTGAGAATCATCCAATTCATCTCCATGG	2	f	Aradu.A01	5010848	A.duranensis	A
AX-147208703	AATAAAGATACTAAGAAGTTTAATCTTGTGGATCC[G/T]GTGGAGAGAAACACGGTTGGTGTTCCCTCTGGAGG	2	f	Aradu.A01	5010965	A.duranensis	A
AX-147208704	TTTAGGAGTATTATTCTCTTCAAATTTCCTTTTTG[C/T]TTAATTTTAAAACAAAGTGTGTCTTTTTTTTCTAG	2	r	Aradu.A01	5035364	A.duranensis	A
AX-147208705	TAAAAAAAGGTTCTTTGTGGGATTTATCCTTAGTA[A/G]TGTTGTGGTAAAACCTCCACCTCTGCTTCAAAAGT	2	f	Aradu.A01	5035512	A.duranensis	A
AX-147208706	GTTTTAAGATGCAGGGTCAGAATATGCATAAAAGT[A/G]CTCTTAATGAGTCTTCTTACTTAGCACTTCAGACA	2	f	Aradu.A01	5036998	A.duranensis	A
AX-147208707	CTATTTATATGTCAGGCCGAAACCAAGAGGAAACA[A/G]GGGTTCTTGTGAACTAACTCTATTGGTTGGTTGAT	2	f	Aradu.A01	5044662	A.duranensis	A
AX-147208708	GAACTAACTCTATTGGTTGGTTGATCGAGCTGTTC[A/G]ACACTTCGAATCCAAGTCACTGGTAATTGACCCTT	2	r	Aradu.A01	5044708	A.duranensis	A
AX-147208709	TCCAACAACTGTGGCTCTAAGAGTAAGGGTCTCCC[A/G]GATATCAGAATAACCAATGTTGGGATTTGTTCAGC	2	f	Aradu.A01	5044864	A.duranensis	A
AX-147208710	CCAACAGCTACAATTGCAAATGAGAACTCACTACT[A/G]TTTATGGTGTCTTTCGATGGGACCTTCTCGTAAAT	2	r	Aradu.A01	5045017	A.duranensis	A
AX-147208711	GTTTCAGCTCCCACTGTTGCCTTTACAGCATCCAA[A/G]ATTGTCGTCCCTAAAACGGTCGGTGTATAAGACAT	2	r	Aradu.A01	5045095	A.duranensis	A
AX-147208712	TTAATGCAGTAGGGATAATTTGATCCATGAGGATG[A/G]CAAAGACGATCAAGTCCCTCCCAGTCAGAAATCAA	2	f	Aradu.A01	5046083	A.duranensis	A
AX-147208713	TCAGCATGGAGTTTGCGCCCATTCCAGCTAGAATA[A/G]GATGCCATAACCGTTGAAACTCCCTGGGAAATGCA	2	f	Aradu.A01	5046962	A.duranensis	A
AX-147208714	GAAATGCAGTCTAAGTAAGGTGCCATGTGGATTCT[C/T]TCTAATTCTTCATATGATAATATAGTATTTCCCTC	2	r	Aradu.A01	5047025	A.duranensis	A
AX-147208715	GCAAAGGTATAGTGAGCTCCACTTGCTCTAACTTC[A/G]AGTGCTGTAGCGGCTCCAATTCTTTCAGCTATATC	2	f	Aradu.A01	5047674	A.duranensis	A
AX-147208716	CCTTGACTTGAGAGCCGATTTTTGAAAGCCATCAA[C/T]CATATCAGCCCAATCCGATGAACGAGCAATTTCAA	2	r	Aradu.A01	5048578	Arachis hypogaea	A
AX-147208717	TCTGCACTTCCTTAATTATAGTGCAAAAAATTGTG[C/T]CCTCCAATCATTTATTCCATCGCCACAAAAATGCT	2	f	Aradu.A01	5049900	A.stenosperma	A
AX-147208718	CATCATCACATCTTCCTTTTCATCTCCATTATCAT[C/T]CACTCCACCTTGTTGTGACTGCTGTTTATTACCAT	2	r	Aradu.A01	5062540	A.duranensis	A
AX-147208719	CCACTCAGATCCATTTTCTCCTCATAAGGATCATA[G/T]GGAATGTCATATGGGCTTCTTGGCATAACCGAAGG	2	r	Aradu.A01	5066483	A.duranensis	A
AX-147208720	TTTCTTGGCGGCATTGCTGATTTCTTATCATCCAA[A/G]CCATTCTTCTTTGTGTCAGGGTGGAATCTAAAATT	2	f	Aradu.A01	5066618	A.duranensis	A
AX-147208721	CTAAAATTTCTCCTTCTACTTGTAGCATTTTGTGA[A/G]GGATACTTATAAAGAAGCTCCCTTCTAGGTCTACT	2	f	Aradu.A01	5067020	A.duranensis	A
AX-147208722	GGGGATGAAGGACACTTTGATAACTATGATACAAG[C/T]GGTCCCCAAAATATAAGCCCAAGTATTGGTATGGC	2	f	Aradu.A01	5097244	A.duranensis	A
AX-147208723	AAATTTCTTGGTGAAGGTAAATGCAAACATTGGAA[A/G]TTCTGCAGTTGCTAGCTCTATCGAAGAGGAAGTTT	2	f	Aradu.A01	5098186	A.duranensis	A
AX-147208724	CTTGCTTATCACAAAGAGAATTTTGCTTATGAGCA[C/T]TGGGACGAAATACTTGACATCTGCAATCAGTATGA	2	r	Aradu.A01	5098586	A.duranensis	A
AX-147208725	GCTGCCAATATCGGGGCACTTGGTACAGCTCTTCT[C/T]TGCTATGTAACTCCAAAAGAACATCTCGGTCTACC	2	r	Aradu.A01	5099122	A.duranensis	A
AX-147208726	TTGTCTTTGGATCCAATGACGGCCATGTCCTTCCA[C/T]GATGAAACATTGCCATCTGAAGGCGCAAAGGTAGC	2	f	Aradu.A01	5099341	A.duranensis	A
AX-147208727	TGCAAATTGCCAAGGATCCAATCAAGCAAACCCTT[A/C]TCTTCTTTGTTGCCACCAGAAGCACCTTTTGCTGC	2	r	Aradu.A01	5104393	A.duranensis	A
AX-147208728	TTTGTGGACTCACGTTTGGGAAGGACCCAGAAACT[C/T]TGTCACCGGATTTGCCTGAAAACCCTTTCTGCAAT	2	r	Aradu.A01	5138416	A.duranensis	A
AX-147208729	GCGGAGAAGCTCGTTTACCTCAAAGCCGCACTCTC[C/T]GAAACGCTGCGTTTATACCCTTCAGTTCCCGAGGA	2	f	Aradu.A01	5139010	A.duranensis	A
AX-147208730	CTGCGTTTATACCCTTCAGTTCCCGAGGATTTTAA[A/G]TACGCATTAAACGACGACGTTTTGCCAGATGGCAC	2	f	Aradu.A01	5139052	A.duranensis	A
AX-147208731	CATGGAATTTAAACCGGAGCGTTGGATTTCGGTTC[A/G]GGAGAACCGGGTTCGATTCGAACAGCCAAAAGATG	2	f	Aradu.A01	5139201	A.duranensis	A
AX-147208732	ATGTCGCTTACGCTGTTCATGAAGAATGGGCTCCG[G/T]GTTTACTTACAGCCACGTCAGCTTCTACCAGAGAA	2	r	Aradu.A01	5139415	A.duranensis	A
AX-147208733	CTTATATTGCAGGTTGATGATTAATATGTCGTCTG[A/G]TTATAAGTTAGACATTGTTGATCATCATCATGACC	2	f	Aradu.A01	5180194	A.duranensis	A
AX-147208734	GGCGGCATTACGGATCTTTCATTCGACGGTGTTGG[C/T]TATGCATGGCAGATTATCAACTGTGTTCTTACTGC	2	r	Aradu.A01	5181445	A.duranensis	A
AX-147208735	CCAATGTTTTGGGGAGTTGCAACTGCAAGTGGATT[C/T]ATTGGACTTTCTATCAGCTTCACATCAATGTGGTT	2	r	Aradu.A01	5182173	A.duranensis	A
AX-147208736	TGATGAGTGGAAACAAACTCTAACAGATCCATCTC[A/C]CTTTTCTTCACAGCTGAACAATGAAAATCCATGTT	2	f	Aradu.A01	5200283	A.duranensis	A
AX-147208737	AATGAAAATCCATGTTTTGATTCTTCTCATAAGCC[C/T]CATGAAGTGATGATGATGAACTTGTTGTTGAAACT	2	f	Aradu.A01	5200338	A.duranensis	A
AX-147208738	TGATTATTCTCTTTGAAAAGTTGTTGCATGAAGAG[C/T]AACTCATCATCATATGATTCAGCTATGATTGTTGG	2	f	Aradu.A01	5200592	A.duranensis	A
AX-147208739	TGCCTTCTCTTTGTTGCGTTCCAATGGTTCTTGAT[C/T]GAGTTTTCAGTTCGCCCTGGTATATGCTTCGCGAT	2	r	Aradu.A01	5200871	A.duranensis	A
AX-147208740	AATTGCTTCCAAATAAGTCTCTTCTGCAGCCCACA[A/G]ATCATTCTTCGCTTTCCATAGAAACGTTGCGTACT	2	f	Aradu.A01	5223032	A.duranensis	A
AX-147208741	TAATCATGTGCAACGAGGTAGAGGAACTGAGCATA[A/G]TTTGAGAGAAGAAGAGAGTTGTTTGGTTCCTTGGA	2	f	Aradu.A01	5224080	A.duranensis	A
AX-147208742	GTCATCACTCTCCATCTTGGCTGTTACGGGCGAAA[C/T]GAACTGTTTCATCGAGCCACGATTCACATCCTCCA	2	r	Aradu.A01	5224196	A.duranensis	A
AX-147208743	CGTTAGATGATGACACGGTGAATGTCTTTACCGCA[A/G]AGGAATCAAATCCGCTCTGATTATCACTGACAGAC	2	f	Aradu.A01	5224534	A.duranensis	A
AX-147208744	GTGTGTGAGAACACTTGCTGGAAGAGCCAAACGAA[A/G]GAAGCGTGCATTTCCGTTTGTACCCTCTCGAGGAT	2	f	Aradu.A01	5224731	A.duranensis	A
AX-147208745	GCCCATTCACGAAATTCGAGGACGAGGTTGGAGAA[G/T]AAGTGCCGTCCGAATCTGAATCGTCTTCGTTGAGC	2	f	Aradu.A01	5225077	A.duranensis	A
AX-147208746	GTGTCAGCTTCGGTTAACAATCTGCGATCCCTCAA[A/G]TTTGAAAAAACCTTCCTGGCCTCTTCAATTGTTCC	2	r	Aradu.A01	5298760	A.duranensis	A
AX-147208747	CTTAGACATGCCAGATATAACTGCAGCACATGCGA[C/T]AATGTCCAGAGGGCAACCCTGTTGCATCATCTCAT	2	r	Aradu.A01	5298834	A.duranensis	A
AX-147208748	TAACTTGGAAAAGCTTGTAAGCCTTCTCAATCTTA[G/T]TCACATTGCACAAGCCTTCAATAAGGGAATTATAA	2	r	Aradu.A01	5299523	A.duranensis	A
AX-147208749	GCCTTCAATAAGGGAATTATAAATTTCTAAATCCG[C/T]CCTATATCCTGAGTTAACCAAATCCTTCAACAAAT	2	r	Aradu.A01	5299572	A.duranensis	A
AX-147208750	GTATAAGCAAACACGTCCGGCTTGCACAAATTCAC[C/T]CTCATTCTCTCCAAAACCTCCAGCATTTCGTCGAT	2	r	Aradu.A01	5299903	Arachis hypogaea	A
AX-147208751	ATAACCCTATTATACAAAAATACCCTAGGCTTAAC[A/G]CCAAACTTCTTCATCTTCTCATACACATAGTAAAC	2	f	Aradu.A01	5300104	A.duranensis	A
AX-147208752	TTTTGTTGCTGCTTTTGGTGAAGTCACTTTCTATG[C/T]ACCAAACAGTATTAATTAATCAATATTCCAAATAA	2	f	Aradu.A01	5317091	A.duranensis	A
AX-147208753	TCTCATTATCAACTATTTTGGTGGAATATTAGAGC[A/C]TACAGATAATGCCGGTTGCCAATAAAGACTTGGAT	2	f	Aradu.A01	5318109	A.duranensis	A
AX-147208754	GCCATGGAAGATTCTATACTGGAAGTGCATACATA[A/G]TTCTGAATGTAAGATACTGGCAACCTTATTTCTTT	2	r	Aradu.A01	5318682	A.duranensis	A
AX-147208755	GGATCATGCAGTGTTCAATACAGGGAAATTCAAGG[C/T]CATGAATCACAGAAGTTTCTATCTTACTTCAAACC	2	r	Aradu.A01	5319948	A.duranensis	A
AX-147208756	TTTCGGTCATATTTTACTAATTGGCCTAAAACAGC[A/G]GAGCCTAGGCTTTATGAGGAAGGCAAAGAAAAAGT	2	f	Aradu.A01	5322309	A.duranensis	A
AX-147208757	CAAATTCAGGTTTGGCTGGTGGATGGTGATGAATT[A/G]TCTCTTCTTTCAGTTGCAGAGCTGACAAGGCTTTA	2	r	Aradu.A01	5322660	A.duranensis	A
AX-147208758	TTTTGGCTTGCAGGAGGATAAAACAGCGGCCATTT[A/C]TCACATGAATATTATGGCTGATTCAGCAAGAACTA	2	f	Aradu.A01	5324605	A.duranensis	A
AX-147208759	GTTTCTGGTAATCCAGTAACTGGCATCGATTTAAC[G/T]AAAAGAGAGGTATTTCTTGAACTGAAGAATTCTTG	2	r	Aradu.A01	5329211	A.duranensis	A
AX-147208760	TTCAATACTCGTATTCGTATTTGTGTAACGTAGGT[A/G]AGGAAGGACCTTATTGAAGGGTTCCCGCAGAGGAC	2	f	Aradu.A01	5351672	A.duranensis	A
AX-147208761	TTCGATTCGCTGAACGATAACGGACTCACGTTTGG[A/G]ATTTACTACCAGAATATTCCCGCCACTCTGTTCTT	2	r	Aradu.A01	5351747	A.duranensis	A
AX-147208762	ATTATGTGGTGGTGGAGCAGAGGTACTTTGACGTT[A/G]AGCTTTCCCCAGCAAACGATGACCACCCTTCGCAT	2	r	Aradu.A01	5353314	A.duranensis	A
AX-147208763	CTGGGCTGGTACCTTTGAAAAATACTTCAACATTC[A/G]AGATACTTATCGTGATGATTGTCCAGGTTTGTCTC	2	f	Aradu.A01	5355442	A.duranensis	A
AX-147208764	AGTAGTGATCTAAGGCCATTCGGAGCAAGGGAAGA[C/T]ACAAGTCTCTCAGAGTTCCAAGTGGAACTGATCCA	2	r	Aradu.A01	5356809	A.duranensis	A
AX-147208765	AGGCAATTAAAACAAAAACTTCTCAAAATTACTTT[C/T]AAAATGGCAAAAGCTTCGTTGTTACTTCCTTGCTT	2	r	Aradu.A01	5369169	A.duranensis	A
AX-147208766	TTTCTCAAAAAGACTTTCAAAATGGCAAAAGCTTC[A/G]ATGGTGCTTCCTTGCTTGCTTTTCTTATTTCTCCT	2	r	Aradu.A01	5409454	A.duranensis	A
AX-147208767	CATGGGCTGCCATTATTTGTGGGTTCGTCTCGGCT[C/T]GATCTTAATTGGGCTAAACATCTTGGCATTAAAAA	2	r	Aradu.A01	5424890	A.duranensis	A
AX-147208768	CCTTGAACAAGCTTAAATTGCTGAGAATCTCCATT[A/G]ATGAGGAAGATTTAGGCCTTGATATCTAAAGCCAT	2	f	Aradu.A01	5425215	A.duranensis	A
AX-147208769	CGGAGATTTGAATAATTGAGAGAAAGAGACTTACA[A/G]TGTATTAGCATACTGAATATCAGCTTCCAAAGTTT	2	r	Aradu.A01	5429411	A.duranensis	A
AX-147208770	ATAAACACTTATACTAATTCCTAGGGAATAAGCTT[A/C]TCATCTCTCATGCAATCGATCCAATACAATATTGA	2	r	Aradu.A01	5433417	A.duranensis	A
AX-147208771	TTTCCATCACAATCTCCTCCCAAACATGTTGCTTC[C/T]CAGCCATAGCCCTAGAAAACAAGAAGTTCTCAACA	2	r	Aradu.A01	5433628	A.duranensis	A
AX-147208772	AACAATAAACCAGGCCTATGAACAGACCAAGATAC[C/T]TTAGTACCATTCAATTTCTCCATAAGAAGATCCTC	2	f	Aradu.A01	5434005	A.duranensis	A
AX-147208773	GTTTGGAGTGAAACATGCTTTAGATTCTTTGCATT[G/T]GGGAACAAAGAACTCAAAGCATTTGACATCATTAC	2	f	Aradu.A01	5434200	A.duranensis	A
AX-147208774	GGGAATTGACTTGCCCATGTGACCCAAAACACATG[A/G]GTCACATCATGAAGACATGAAAGCTTCTTTTGAGT	2	r	Aradu.A01	5434305	A.duranensis	A
AX-147208775	CCGAAGAAGCTCGACGAGAAGAAGAAGGAACCTCT[C/T]CAATCCGAAGAAGAGGAACAGCCACAACAACCAGA	2	f	Aradu.A01	5459030	A.duranensis	A
AX-147208776	AGAAATGTAGTAAAGAAAATGCAGTCTTTGGGACC[G/T]GAGTTTGATGTTTCTCCACATGTTTCAGAATCTCA	2	r	Aradu.A01	5461765	A.duranensis	A
AX-147208777	GTGTTTAGAGAAGGTGCAAAGCAGCATTGGGATTC[C/T]GTGAAATCTTATTTTCAGAAAGTAAGTTTTCAGAC	2	r	Aradu.A01	5462127	A.duranensis	A
AX-147208778	ATGAGAATGCTGAAACTTCACCTTCTGTTTGGATC[A/G]TACGTTCCATGTAAGCATTTTCCAAGGACTAAAAT	2	r	Aradu.A01	5464625	A.duranensis	A
AX-147208779	GAAGAGAACCGTGGAACTTTGTTGATTAAACTTAA[C/T]GGTTGGAGAGAGTTTAGCTTTCTGGACACTGACAG	2	f	Aradu.A01	5465413	Arachis hypogaea	A
AX-147208780	AAAATAAAAAATAAAAAACCTGCAGGCTCTCCGTC[A/G]ATCTCAACATCAAAGTAAACCTTGTGTGTGACTTC	2	r	Aradu.A01	5469906	A.duranensis	A
AX-147208781	CCTGATGTGGATTTGATGTTTGATTGCATGGATAA[A/G]CCTACGATTCTCAAGGCTGAGCACCAGAATTTTCC	2	f	Aradu.A01	5482165	A.duranensis	A
AX-147208782	GGCTATCGGGAGAAGAGGGCAGGATTTCATGGAAA[A/G]CTTGAATATGGATCGAATTTATGACTACATGTTTC	2	r	Aradu.A01	5484974	A.duranensis	A
AX-147208783	GAATACTCGAAACTTCTACAGTTCAAGCCTACTCC[C/T]CCATCTTCTTCCTTGGAAGTTTGTGTGGATTCTGT	2	f	Aradu.A01	5485056	A.duranensis	A
AX-147208784	GATTCTGTGCTTTGCTTCGCAGATGAGAAGCAGAG[A/G]GGATTCCTTAATAGATCAAGTACGTTTGCTTCACA	2	r	Aradu.A01	5485119	A.duranensis	A
AX-147208785	TGCTATTCTTGGCCTTGCATATTCTACTATTCCCA[C/T]AGGACTACTCTCATCATCTAATTTGAACACAACTC	2	f	Aradu.A01	5504350	A.duranensis	A
AX-147208786	ACCGCCTTTATAGGAGTCGAATCTTGTTCCATCTC[C/T]GGCAAAATAAGGGACAATCCGAAATCAGAAACCTT	2	f	Aradu.A01	5504531	A.duranensis	A
AX-147208787	ATATCTCTATGGATAATTGGTGGAACAGCATAGTT[A/G]TGAATGTACTCAATTCCCCTGGCAGCATCCAATGC	2	f	Aradu.A01	5504642	A.duranensis	A
AX-147208788	TCCTCACAGAAACCTATTAGTCTCACAAGATGCTT[A/G]TGATGAAGCCGCGATAACAATGACAATTCTGAATC	2	f	Aradu.A01	5504840	A.duranensis	A
AX-147208789	GACAATTCTGAATCAAATGCAATTTCCTTCTCTTG[A/G]AATTTCTTCTTTGTGCTAGAAACAATATCTCCTCT	2	r	Aradu.A01	5504897	A.duranensis	A
AX-147208790	AGAAACATCATTAAACAAATCAAACTTTTTGGTAT[C/T]TTCAGCACCACCCCAACATAGGACAAATCCATTTT	2	f	Aradu.A01	5505708	A.duranensis	A
AX-147208791	TCCATTTTTTCTTCTAATACCACAAGTGAAATCTT[C/T]TCCCAATGCAAGTCCTGAAAACTCTGAATAATAAG	2	f	Aradu.A01	5505771	A.duranensis	A
AX-147208792	ATCAAATTGTGCTTGAATTTGACTACTATTGTTGT[C/T]ACCCCAACAATGAACCTTTCCATTATCCATTAATA	2	f	Aradu.A01	5505969	A.duranensis	A
AX-147208793	TTGCATGCATAATTCCAATCTTCAACTCTTTTGAG[C/T]AACTATGCTTGTTGTGGTAGCTGGTTAACTGCCAT	2	r	Aradu.A01	5523220	Arachis hypogaea	A
AX-147208794	AGAACCCCATGAATCCTCACTTCCATCCTCATTAC[C/T]CTTGAGTTCATAGTCCTGATCCTCACTGCCATCAC	2	f	Aradu.A01	5523806	Arachis hypogaea	A
AX-147208795	ATCAAATCCACCATTCTCTACTTCCATTGTAGTTT[C/T]AGCATTGTCTAACACTTGGACATCATCTACCCCTT	2	f	Aradu.A01	5524048	Arachis hypogaea	A
AX-147208796	TCGGAGAAGTTGAGGTTCTTGTGAAGGACGAAGTG[A/G]TAAATTCCGTTGGGTTTGTTGTGGAACAGTTGAGC	2	f	Aradu.A01	5544998	A.duranensis	A
AX-147208797	CTTTGTTCCACTTGGTGGTTTCTTCTCAACACCTT[C/T]CGAATTCAGAAGCAGTAGTAGCACCCTAATAAACC	2	f	Aradu.A01	5549149	A.duranensis	A
AX-147208798	GCAGATACATGGCTTGCTTTTTTCGGGCCAGATCG[A/G]GTTGGAAAAAGGAAAATTGCTTTGGCAATTGCAGA	2	r	Aradu.A01	5550759	A.duranensis	A
AX-147208799	TTATCAGAAAAGAAAAATGCAATGGAAAATTGGAT[C/T]GAGAGTGTTCTTGGAAGAGGATTTGTTGAAGCAAA	2	r	Aradu.A01	5551689	A.duranensis	A
AX-147208800	TCATATATTAGAGCAGATACATGGCTTGCTTTTTT[A/C]GGGCCAAATCGAGTTGGAAAAATGAAAATTGCTTT	2	f	Aradu.A01	5553765	A.duranensis	A
AX-147208801	AGGTAGGTTTCGTTACTCATTTGGAAAGAAAATCA[A/G]CATCAACAATTCCCTGTTTATTGTATCCTGCGCGG	2	f	Aradu.A01	5554089	A.duranensis	A
AX-147208802	ATCTAATATCATAAGTACCATGAAATGTCACCCAT[A/G]TCAATGTTTTGTTGAACAGCCCGGATGCTGCTACC	2	r	Aradu.A01	5555574	A.duranensis	A
AX-147208803	TCTTCTGGCTTGTGCGCGAAGAAACACACTCTTCT[A/G]GTACATGCCATCTCGTCCTTGCACAGCCTTGTTCT	2	f	Aradu.A01	5565707	A.duranensis	A
AX-147208804	GCGAAAGGACACTCTGTCCAATCGTGTGAATACGC[C/T]CTCGAACATGGTTTCACTTTGAAGGTATACATTCT	2	f	Aradu.A01	5565932	Arachis hypogaea	A
AX-147208805	TTTGTTCCAATTCTCCTACCATACCATAATCCAAT[C/T]TCACCAACGTTATGGCCCTCTTTCTCAATAGCTTC	2	r	Aradu.A01	5566493	A.duranensis	A
AX-147208806	CTGTGGTGCAACCCTTCTTGACAAGTCTTATTATT[A/G]ATCTTGGATTCCATTGTGTGTCTGATTTTCTTGAC	2	r	Aradu.A01	5566616	A.duranensis	A
AX-147208807	TTTGATCCTTCTTCACATTTGTTGCTCTCAATTGC[C/T]GTAGATTTTCCCTCTTCAGCCATCAAATTTCCATC	2	r	Aradu.A01	5589372	Arachis hypogaea	A
AX-147208808	TTCTTGTTCTTGTTCTTCTTCCTACTCTTCTCATA[A/G]TAACAAGTGTTGGTAATCTCTTGAAGCTTTCCATT	2	r	Aradu.A01	5589786	A.duranensis	A
AX-147208809	GCTAAGAACAAAGAAGTTTTCATTTTCAAGTAAGA[A/G]GAAAGTTGGCACCTCCCTGAATGACAATGTCGATT	2	f	Aradu.A01	5589971	A.duranensis	A
AX-147208810	GAGAAAAGTAGTACCGCTTCAACTAAATGGTAATG[A/G]GGAATTTGAGGGAAAAGATGATGGATGACATGGGT	2	f	Aradu.A01	5598002	A.duranensis	A
AX-147208811	ACACACACATATATAACACTATAAAAGTGCATAGG[A/G]CTACTATTTCTACACTTCTAAAGACAATTGGAATT	2	f	Aradu.A01	5600285	A.duranensis	A
AX-147208812	CTGCTACTCAACAAGGATCTGGGAAGGTTGGAAGA[C/T]GGAAAATTAACTTTTTGTCAACCCAAAAGTGGGAG	2	f	Aradu.A01	5614230	A.duranensis	A
AX-147208813	GCATATCTTTGGCTATGATTCTCCACTCTCAGTAT[C/T]TTCTCTATTATCCAAATTGTCTTCTCCTGAAGCTC	2	f	Aradu.A01	5637219	A.duranensis	A
AX-147208814	GCTTCCACTCTCTCCATCTTCTTTAAGACTTCCTC[A/G]GCTAAATTAGACAGAGAGGGATATTCCAGATTTCC	2	r	Aradu.A01	5639485	A.duranensis	A
AX-147208815	CCTTTCTCCAACGCAATTCTTACGCAACAATCTTC[A/G]TCGTTGCAGAACTCTGATAACAACTTGACAGCATA	2	f	Aradu.A01	5639584	A.duranensis	A
AX-147208816	ATCAAAGTCCATATTCCGGGTCACTATGGCAGGTT[C/T]GACGGACCAGTTCTTAAGAATTCTCTCCAGGGAAG	2	r	Aradu.A01	5640667	A.duranensis	A
AX-147208817	AAAAAGCATAAACGAAGATGTTCTAATATACATAA[G/T]GCACATAAGGTTTGTATCGTGAATGGATTACACAT	2	f	Aradu.A01	5648502	A.duranensis	A
AX-147208818	CCAACCATTCCTGAAATAATGGAAAGTCCTCAATT[A/G]CCCTTGCCAGCTAGATTGTCACATTCTAAATCAGC	2	r	Aradu.A01	5684600	A.duranensis	A
AX-147208819	AAAGCACCAGAAGGCATTTGCTCAATTCAAATTGA[A/G]TATGATCGAAACAAGCAATCTGTTTGGTCTGTTAG	2	r	Aradu.A01	5685043	A.duranensis	A
AX-147208820	GAACTCTATCAAGATGTGAGAAGAAATTCATTAGA[A/G]GAGGCTCTGAAGCTTTGCACAGAACATGGATTGCA	2	f	Aradu.A01	5694095	A.duranensis	A
AX-147208821	GGTCAAGGGATGGAGGAAATGTTGCAAGTGAAGAA[A/C]TTCAAGCCTCAATTCTCACAGCAAGAGCTTTCTTT	2	r	Aradu.A01	5694371	A.duranensis	A
AX-147208822	TCTTTGACTCCTTGGATTCCGAAAGTGGACGGTTT[C/T]GATCCTAATGCGATTACGAGCTTGTCATATGAGAT	2	r	Aradu.A01	5699222	A.duranensis	A
AX-147208823	CCAGGTTTATTGTCAATAATGACCTCCCACCAGTG[C/T]CCGAGCCTTCATATTCTGTAATTAAAAAAATTAAT	2	r	Aradu.A01	5710932	Arachis hypogaea	A
AX-147208824	GCCTATTGAGCGGATTCTTGGAGACATTGGGGTCT[G/T]ATTTTCAACAGTTACCAATTTATGAAAAAAGTTGG	2	f	Aradu.A01	5742316	A.duranensis	A
AX-147208825	CACTATGAGGACGATGGAAAAGGGAGGATAAAGCG[A/G]AGAATTGTACAAAGAATAGGAAGATCCTGAAGGAA	2	r	Aradu.A01	5743710	A.duranensis	A
AX-147208826	GCCGCTAGAACCACTATTGGCATTACAATTTTTAG[C/T]TTCCAATTCTAATCCACTAACTCTAGCATCTAGTT	2	r	Aradu.A01	5756505	A.duranensis	A
AX-147208827	GCTTCATACGCCTCTTCCAGTGACATGGCAACAGT[A/G]ACTCCTTTTCCAGCAGCCAGTGCTTTGATAACAAT	2	f	Aradu.A01	5759781	A.duranensis	A
AX-147208828	TCCTTGTTCTTGAGTATATTGTTTTGCAACGGATG[G/T]GTCTGTAAATGTTTTGTACTGCATTAATTAATCCA	2	f	Aradu.A01	5759858	A.duranensis	A
AX-147208829	TAAAGCTTAAAGTTTCTTCCAAACGAAAGCTTGAC[A/G]TAAATGAAAGCGTGGAGGTGAATTCGGTTTCCTAA	2	f	Aradu.A01	5761231	A.duranensis	A
AX-147208830	GGTATGATGTAAGGACCAAAAAGGACTTCGCCAAG[A/G]TTAGGGAATGGACTTTTAATGAGAAAGAGTCATGG	2	r	Aradu.A01	5763069	A.duranensis	A
AX-147208831	TTTAATGAGAAAGAGTCATGGAAAGAAATGGTAAT[A/G]GAGGTAGTTGATGATTACTTAAGGCTTACACTAGG	2	f	Aradu.A01	5763119	A.duranensis	A
AX-147208832	ATGGGCTCAAAACTGTCCCTCAGAAAGAAGTTTCA[A/G]TGCAGAAAGAACCGGCTACTGAAGTAATATTTAAT	2	f	Aradu.A01	5763486	A.duranensis	A
AX-147208833	GCTATTGAAGAATATGCACAGGCAGCTAAAAGGGC[C/T]TGCCCAGAAAAAGCACGAAAACATCTTGCGTATCT	2	f	Aradu.A01	5763638	A.duranensis	A
AX-147208834	GTTTGTAAGTATGTGGCACAGAACTCGGACATGAA[C/T]CCTTTGCCGTCCCAAAATGATCAGAGTATGATGCA	2	f	Aradu.A01	5763803	A.duranensis	A
AX-147208835	TCAGAAAAGAGTCAGGATCTAAATGATCAGAGTGC[A/G]ATGCAACTTAGAGATGACAATCATCTTGCACCTAT	2	r	Aradu.A01	5763917	A.duranensis	A
AX-147208836	TGATCTAAGTATTTTGCCACCAGTTGTGTCGTCTC[C/T]TGTGGATGAAGTTGCAGATGAACCTGAGTTTTGTC	2	f	Aradu.A01	5764015	A.duranensis	A
AX-147208837	ACATGAAAGTGGGTAGGTCCAAAGCAAAGAGGCAT[C/T]TATTGGCTGAAGGATGGAGCTATCACTATGCAAAC	2	r	Aradu.A01	5764137	A.duranensis	A
AX-147208838	CTTGCTGGCTTTGAAAGTCATGCTAGTGGCTGTAG[C/T]ACACGCAGACCGGCTGCAAGTATTATTTTAGAAGA	2	r	Aradu.A01	5764745	A.duranensis	A
AX-147208839	GGGAAGCTATGGCAAAACCACCAAAATATTTTCAT[A/G]AAGGCGAGAATGACAATATTTGTTCTGTTTGCCAC	2	f	Aradu.A01	5764869	A.duranensis	A
AX-147208840	TCAATGTCCATCTTCATTTCATGTGACATGTCTAG[C/T]TGATGAGGTAACTAATAATATTCTTCCTCAATCTC	2	f	Aradu.A01	5764966	A.duranensis	A
AX-147208841	GCAACTAACTCGAGAAGATATAGTAAAAACTGGTT[A/C]TGCGGAAGCGACTGTAAAAAGGTATACTAATCAAG	2	f	Aradu.A01	5765424	A.duranensis	A
AX-147208842	GTTGCACTCTCAGTGATGCATGAATGTTTTGAGCC[C/T]CTAAAGGATCCTTCGTCTACCAGAGATCTCACGGA	2	r	Aradu.A01	5766010	A.duranensis	A
AX-147208843	TTTGGCTTTGTAAAGATGACAAAGTTCGAGAGGTT[A/G]CAGTTCTTGGACAATACCTTTTTAGATTTTCAGGA	2	f	Aradu.A01	5768584	A.duranensis	A
AX-147208844	CTATCTTTCTCAGCTTTGCTACTAAGTTTAAGGCA[C/T]CACCATCAGCACTTGAAGAGTGAGAGACCAATGAT	2	f	Aradu.A01	5845899	A.duranensis	A
AX-147208845	GTTGGAAACTGGGTTCATGATGATTCATACCCTCT[C/T]TACCAATCTTCAAGCTGCCCCATGATTGATCCTCA	2	f	Aradu.A01	5846001	A.duranensis	A
AX-147208846	GAAAGAGGACTAAGAACATGGGCTAATTGGGTGGA[A/C]ACTAATATTGACAGAACCAGAACCAAAGTATTCTT	2	r	Aradu.A01	5849111	A.duranensis	A
AX-147208847	GCAGCATGTGCTTTAAGGCCATCAATCCAACTATA[A/G]CCAACTCCATCACTGAATTGTTCTTTCTGCCTATA	2	f	Aradu.A01	5852625	A.duranensis	A
AX-147208848	TTCCTCAGAACCCATTTTTCGATGCGTCCTTCCTC[C/T]GGTTTTATCTGAAAAGGTCACACAATAAATCCACT	2	r	Aradu.A01	5852829	A.duranensis	A
AX-147208849	ATGAATTATGATTATATATATACCTGGACAGTAAA[A/G]TGAAACTCATGATGAACTGTGCCTAGATAATCTGC	2	f	Aradu.A01	5853564	A.duranensis	A
AX-147208850	CCATGAACCCATCTCACCAAGTTATGGAACAAGGA[A/C]CATCACAGCAGGTACCCCACTTTTTTTTATTATTG	2	f	Aradu.A01	5913981	A.duranensis	A
AX-147208851	CTCTCGTTTATCTTCTGGACATTTACCATTATCGC[A/G]CTCTTCAAATATGTCTTCATTGTGATGTCTGCTGA	2	f	Aradu.A01	5914771	A.duranensis	A
AX-147208852	TATGTCTTCATTGTGATGTCTGCTGATGACAATGG[A/G]GAAGGTAGAAACCTTGCAACACAATTCTAGCGAAG	2	f	Aradu.A01	5914816	A.duranensis	A
AX-147208853	GGTACCTTTGCATTGTACTCACTTCTCTGCCGAAA[C/T]GCGAGGCTAAGTATTTTGCCTAATCAACAACCAAC	2	f	Aradu.A01	5915102	A.duranensis	A
AX-147208854	CAAAAATATATCTTGCACTTTCTCCTTTCTACATG[G/T]TAAGGTTCATTCGAGCAACCGGCGTTGAAGGATGG	2	r	Aradu.A01	5915743	A.duranensis	A
AX-147208855	CGAGCAACCGGCGTTGAAGGATGGTTGTCCTTAGG[C/T]GGCGTGGTGCTATCAATCACAGGTACCTATAGCAC	2	r	Aradu.A01	5915790	A.duranensis	A
AX-147208856	GTCGAGACCATGTTCGCCGACTTGGGTCATTTTTC[A/G]GCTTTATCAATAAAGGTAAAATTGAAAGTAGAGAT	2	r	Aradu.A01	5916030	Arachis hypogaea	A
AX-147208857	GGATCAATTGAACTACTTTACATCTCAGCTTGCAT[A/C]TGCAAGGTTCATGAAGGAGGTTGGATTCCACTTGT	2	f	Aradu.A01	5917189	A.duranensis	A
AX-147208858	AAGGTTCATGAAGGAGGTTGGATTCCACTTGTTCT[A/G]TCTTTCACTTTCATGTGTATAATGTACACATGGAA	2	r	Aradu.A01	5917228	A.duranensis	A
AX-147208859	ATAGTAAAGAAAATTGCAATAGATGTTGTTTTTGC[C/T]TTTCTGAGCAAGAATTGTAGAGAGCCTGATGTTGT	2	r	Aradu.A01	5917897	A.duranensis	A
AX-147208860	TGGACAGAGGCATTGAAACAGGTAAGCGCCAAAGC[C/T]ATAAACACGGCGAGATCTGTCTCTTCTTCTTGTAT	2	f	Aradu.A01	5919009	A.stenosperma	A
AX-147208861	GCAGACAGGGTCTCTCCTTTTGACCTTGCAGCTAG[C/T]TGGAGGGCTTACCAGGAGAATTTTCGTCCGTCGTC	2	r	Aradu.A01	5934638	A.duranensis	A
AX-147208862	GAGGTTATCGTGCCTGATTCTTCTAAGGCCTTTCC[A/C]ACTTCTGGAATGGTTGAGTCCAAGTCAGTGGGATC	2	r	Aradu.A01	5935842	A.duranensis	A
AX-147208863	TCCCCAAGACTCATAAAATCTTCTAGTTCTAATAT[C/T]TTCACTCATGATCTTAATTTAGATAATGATACCAA	2	f	Aradu.A01	5935974	A.duranensis	A
AX-147208864	TATCTTCTTTCTTTTGCATAGGTAGGCCTGCCAGC[A/G]CGAGGTAAAACATTCACTGCAGCTAAACTTACAAG	2	r	Aradu.A01	5936468	A.duranensis	A
AX-147208865	ACCTCGCCCAATATTACTTACTCGGCATGGAGAAA[G/T]TCAGGATAATGTAAGAGGCAGAATTGGAGGAGATG	2	f	Aradu.A01	5940154	Arachis hypogaea	A
AX-147208866	TTTGTTTGAGTTCTTTTGAAGATGGAGAGATGGGA[A/C]GGTGTTTACCAAAATGTGGACATGGTTTTCATGTT	2	r	Aradu.A01	5955233	A.duranensis	A
AX-147208867	TAAGACTCTTAGTAATAATGGAAGATGAATGATAA[G/T]CATCATGGGTAGGGTTGATTATCACCACAACCGGG	2	r	Aradu.A01	5967029	Arachis hypogaea	A
AX-147208868	TTAGCCCTTGTTGGTTAAATGATTGGTAGTTTGAG[A/G]CATCAACATTATTACTTAGCTTATGGAAGTGTAAT	2	f	Aradu.A01	5967218	A.duranensis	A
AX-147208869	TTTGAGTTCATAAGCTTGTTGTGAAAGAAATCAAC[G/T]GCAATGAGATCAACAAGAGCCATGTAAATTAGAAT	2	r	Aradu.A01	5972436	A.duranensis	A
AX-147208870	ATGAGATCAACAAGAGCCATGTAAATTAGAATCCC[A/C]GAAGAAACTGAACCAAGTAACCCTTCCATGATCAA	2	f	Aradu.A01	5972475	Arachis hypogaea	A
AX-147208871	AAAACTTCTAACAATAAGAGCACAACACTAACCTG[A/G]GCAACACAGCCACCAAGACCCATTCCTTCAAAGAT	2	f	Aradu.A01	5973468	A.duranensis	A
AX-147208872	GGGTCTACAAAAAGAGCTCTTGTTGGTGGGGATTT[A/G]GTTAACTCATGGAAAGTGTTTGTTGTTGTTGTTGT	2	r	Aradu.A01	5999484	A.duranensis	A
AX-147208873	GTCCCTTGATGATTTTTCAAAACCTTTATGCACCA[C/T]AAATCCTCAGGACAAGAGAGCAACTTCCAATGTGG	2	r	Aradu.A01	5999556	A.duranensis	A
AX-147208874	GTTCCTTAAAATGTTGTCTATGTCATTGGGGAAGA[A/G]CTCAAAGGAACTCATGAACCTTCTATAGAGGTACT	2	f	Aradu.A01	6000056	A.duranensis	A
AX-147208875	GTGGCCATGTATGCATAGTCAACATCATTGGAATT[A/G]AACCATTCTTCTAGCCTCACCACTAGGCTTGATCC	2	f	Aradu.A01	6000282	A.duranensis	A
AX-147208876	AAACTCACCTGGGAATGTGACGACAAGTTTTCCTC[A/G]TTAGGAGCTGACATGAGTCTTCACCAAGTCCTAAT	2	r	Aradu.A01	6062789	A.duranensis	A
AX-147208877	ATACGCTATCTTTCCCTTTTTTACTGTTAAGTTAT[A/G]ATCACAATCTATCAATTTCAAGTTCCATAAGAAGA	2	r	Aradu.A01	6063271	Arachis hypogaea	A
AX-147208878	GTGTGGCAATATCATTGGGAAAACAAAAATGAATG[C/T]GACCCGTTAAGTTGTCCCATTTGAGAAAAAAGGTC	2	f	Aradu.A01	6095667	A.duranensis	A
AX-147208879	AGCTATGGAAATAGGTGAAGTTCTCCAGTATATTA[C/T]CGATGCCAAAGTAATGGTAGCAGCATAATATAGTG	2	f	Aradu.A01	6103485	A.duranensis	A
AX-147208880	TTTGAAGAAACCTGGTCAAAGAGGGATCGTTTAGC[A/G]GTCTCTTCAAAGAACCTAAGGAAGGAGAAGGCGAT	2	r	Aradu.A01	6105206	A.duranensis	A
AX-147208881	TCCCCAACCATGGCATCCTTATTGGAACAAAGGCC[A/C]TGGCTTTGCAGGTTCAAGCAGCAGTAGCAGGGCAC	2	f	Aradu.A01	6153533	A.duranensis	A
AX-147208882	GAGAAGAATAGAGTAGAAATGATGAAGTTAATCGA[A/G]CTTCAAACAGAACAAGCAATGGAAAAACAAATAAG	2	f	Aradu.A01	6154727	A.duranensis	A
AX-147208883	AAACAGAACAAGCAATGGAAAAACAAATAAGGTTG[C/T]TGAGTAATATTGGCACTAATGTTCAGCTTATGTAC	2	f	Aradu.A01	6154767	A.duranensis	A
AX-147208884	CTTACAATGTTTTGATGAAGGTTTTGTGTAAGAAG[A/C]AGCAGTTTGATAAGGCCAAAAGGTTGTTGGGTTGG	2	f	Aradu.A01	6170919	A.duranensis	A
AX-147208885	TTGATAAGGCCAAAAGGTTGTTGGGTTGGTTGTGG[G/T]AGAAGGGTCTGAGGCCTGATAAGTTCACTTATGGG	2	r	Aradu.A01	6170961	Arachis hypogaea	A
AX-147208886	TGGTTGTGGGAGAAGGGTCTGAGGCCTGATAAGTT[C/T]ACTTATGGGACTTTGATCAATGGGATGGTGAAATG	2	f	Aradu.A01	6170987	Arachis hypogaea	A
AX-147208887	AATGCCATGCTTAATGGACTGTGCAAAGCTGGGAA[G/T]ATTGAAGAAAGTTTCCAGTTGTGGGAGGAGATGAA	2	r	Aradu.A01	6171455	Arachis hypogaea	A
AX-147208888	CAATGGGATGCTTTGCTTGAAACAGCTTGGGGCAC[A/G]GATTCTAAAAGTTACGGAATAGTAGTTCATGGTTT	2	r	Aradu.A01	6171611	A.duranensis	A
AX-147208889	TTGACAATGCTATTCAATTCTTTCGCGAAATGAGC[A/G]TCAAAGGTTGCTCACCAACTGTTGTGTCCTACAAT	2	f	Aradu.A01	6171909	A.duranensis	A
AX-147208890	ACAGCCCTTAGGTTGTGGAATCTGTTTCTTGACTC[A/G]GGATTTAAGCCGGATATCAGAATGTACAACATTGT	2	r	Aradu.A01	6172124	A.duranensis	A
AX-147208891	AGTGAAGGGTTCTTTGAGGCAATTGAAGAGCTTGA[A/G]AGGATGACAAGGGAACCCTCTGATGTTCTTGAAGA	2	r	Aradu.A01	6187084	A.duranensis	A
AX-147208892	AGTTACCTTGTTGCAATGACTGCTGTGGTTAAGGA[A/G]CTGAATGAATTTGCCAAAGCTTTACGAAAGCTGAA	2	f	Aradu.A01	6188369	A.duranensis	A
AX-147208893	TTCTCAGGGAATGGGATTTGCTCTGAGGGAATGAG[A/G]GCATTGGAATTTTACAGCAGGACAAAAAGGTTGGA	2	f	Aradu.A01	6198722	A.duranensis	A
AX-147208894	AGGGAGCTTCCTAATTCTCTGCATAATTCAAAGGT[C/T]GTTAAGGTTTTTTGTAGCTACGAGGCGAAGGCGAG	2	f	Aradu.A01	6198986	A.duranensis	A
AX-147208895	TATGATTCTTTCTTGTTGTACTATTTCCTAAGCCA[A/G]GTTGCCATGGAGGAAAGCATGATTTCCAAAACAAC	2	r	Aradu.A01	6199073	A.duranensis	A
AX-147208896	TTTCATTTCCATATAAGTATAGAGCCTTGGAAAAG[G/T]TTGAGGAGAAGCAGACAAAGGAAGGAATCATGGAG	2	f	Aradu.A01	6199482	A.duranensis	A
AX-147208897	GCTTGGTTGTACATTTCTCTGGGGGATCATGATAG[C/T]GCCATTCGAGATATTCGAGCATTGTTAACTATAGA	2	f	Aradu.A01	6199604	A.duranensis	A
AX-147208898	GCGATTATCCATCAGATGCTAGAGAATGATCCCGG[A/G]AAGAGCTTGCTAGAGTTTCGTCAGTCTCTACTCCT	2	r	Aradu.A01	6199820	A.duranensis	A
AX-147208899	ATCTACATAATTCACAGGTTAAACTGTCAAAAGGC[C/T]GCAATGCGCAGTTTGCGGTTGGCAAGAAATCACTC	2	f	Aradu.A01	6200166	A.duranensis	A
AX-147208900	GCATTGAACAACCTAGGGAGTATTTATGTGGATTC[C/T]GGTAAGCTAGAACTTGCAAGAGAATGTTACAGTAA	2	r	Aradu.A01	6200555	A.duranensis	A
AX-147208901	AGTAATGCCCTTGCAATTAGGCACACAAGAGCTCA[C/T]CAAGGTCTAGCACGCGTTTATCAGCAGAAGAATCA	2	f	Aradu.A01	6200621	A.duranensis	A
AX-147208902	AAGGTCTAGCACGCGTTTATCAGCAGAAGAATCAA[A/C]GAAAAGCTGCTTACGACGAAATGACCAAGCTAATC	2	r	Aradu.A01	6200658	A.duranensis	A
AX-147208903	TAAATTTCAAGCCTGACCTGCAAGTGCTTCATCTT[A/C]GAGCTGCATTTTACGAGTCGATGGGAGACCTATCT	2	f	Aradu.A01	6201299	A.duranensis	A
AX-147208904	CCTTATATACTCCGCCGTCCAATCCACACGAAAGC[C/T]GTTTTCCATGGCGTAGGGAATCCTACCGGTTATCA	2	f	Aradu.A01	6202668	A.duranensis	A
AX-147208905	GGGAATCCTACCGGTTATCAATTCAAACAGTATCA[C/T]GCCGAAGCTATAAACATTGTCCTTTATATGTGTCC	2	f	Aradu.A01	6202719	A.stenosperma	A
AX-147208906	AGATGCTCAAATAGTGTTCCATTCGGAGCATACTC[A/G]AAAACCATAACCCTTGTGAATGGCTTTCTCTCTTC	2	f	Aradu.A01	6203577	A.duranensis	A
AX-147208907	TTCCATACTTTTCAACCAGTTTTTAGATGAAGTAA[C/T]TGAAGAATATGCCACTGCTATCTCAACTCCACTGG	2	f	Aradu.A01	6203823	A.duranensis	A
AX-147208908	TGTGCATTTTCATGTTGTAACATGGCATCAGAAGT[A/G]AATTCTCTTCACGATTCCGCTACACTTTCCTTCTC	2	r	Aradu.A01	6231036	A.duranensis	A
AX-147208909	GAGGCTTATTTGCTTCAGTGTCCGACGATCATCCA[A/G]GACTCGTGCTTGTTTCTCAGCCACTCCAAGAAGAC	2	f	Aradu.A01	6231275	A.duranensis	A
AX-147208910	TGTTTCTCAGCCACTCCAAGAAGACAATTATGCTT[C/T]GTGGTGCAGATCGATGCGTCTTGTGTTGAGTGGCA	2	f	Aradu.A01	6231321	A.duranensis	A
AX-147208911	GCTATTGAAGATGTGATCTACCACATTGAATCATA[C/T]GAATTAACAACAGTTAGATCAAGCATACCAACATA	2	r	Aradu.A01	6280680	A.duranensis	A
AX-147208912	GCTTACTTATACAGGATGATTTTTGAGAAGATCTT[C/T]CCTAAGGTGATTTAGACAATTCAACAATGATCAAT	2	r	Aradu.A01	6281724	A.duranensis	A
AX-147208913	ACAGGGAAGGTTCTGGAAGACCACAACACTTTGGG[A/G]GCATCCGGTTTGACCAATGGCTCTAAGCTCATGCT	2	f	Aradu.A01	6302419	A.duranensis	A
AX-147208914	TTCTCTTCAAATTTCTTGTCAGAATTGCCAGAGAC[A/G]TTTAGCAGTTTTAAGAATTTGAAGGTGTCCTATTT	2	r	Aradu.A01	6305655	A.duranensis	A
AX-147208915	TTCTCTATAACATCGTCATCAGTAATTGTCAGCTT[C/T]CCTTGACTTCCACAAGAAACTCCCATGAGAGCAAG	2	f	Aradu.A01	6315074	Arachis hypogaea	A
AX-147208916	GAAACTCCCATGAGAGCAAGATTTTTCAAAAACTC[A/G]CATCCTAAAGCACCAGATCCAACAACAAACACTTG	2	f	Aradu.A01	6315125	A.duranensis	A
AX-147208917	ACTGATATCTGTGCATCATATCGACTACCTACTGG[C/T]CTTAAATCATCAGGATCCACTGGTTCTGTAGGAAG	2	r	Aradu.A01	6315233	Arachis hypogaea	A
AX-147208918	AGCGGATGAAACTTCCCAGAACATGCTTTGACAAC[A/C]TCTTGTCCGACAATTCCACCAAACATGGCAGCCAT	2	f	Aradu.A01	6315751	A.duranensis	A
AX-147208919	AGTTTTGGATTTATATCTTCCAATTTATCATCAGC[C/T]AAGGCGTCATTGAAATCACTAACAATGGATATAAG	2	f	Aradu.A01	6315865	A.duranensis	A
AX-147208920	AATGCTATGTGAAGAAGACGCGGGCGATCAAACTT[A/G]GAAAAATCACTCAGAAGAAAATCTCCTGGATCACT	2	f	Aradu.A01	6316009	A.duranensis	A
AX-147208921	TTTCTGGGCTTTCCATCATTCAATTCTTTCATACC[A/G]TGAACTTCAGAGAATACAACAAGATCTCCATCCTG	2	f	Aradu.A01	6316216	A.duranensis	A
AX-147208922	AAACTCAAGCCTCTCGTCGTCAACACAAGATACTA[A/G]AGCAGGGTTGTCATTGCTGATTGATGCAACTATAC	2	f	Aradu.A01	6316287	A.duranensis	A
AX-147208923	GAGGAAACTGTGTTCCGATTCTTCTTGAGGAAAAC[A/G]CTGTTGTTGTTGCTGATTATGCTCTGAGTGTCTTC	2	r	Aradu.A01	6319063	A.duranensis	A
AX-147208924	GCAGGGTCGCTTTACACGAAGCATATAGTGCAGTA[A/G]GCTGCTGAACACGTAACGAAACTTAATCAATAGCA	2	f	Aradu.A01	6319152	A.duranensis	A
AX-147208925	AAAGATGGGGACTGGAATTTTGATTTGCATGATCT[A/G]CAGTTATGTTTCGGTGTAAAAGAATTCTTGGTATG	2	r	Aradu.A01	6328007	A.duranensis	A
AX-147208926	GTCAGGTTCCAGTAAAATTAATGCATTTGGAGGGC[C/T]TGTACGAGTTGTTTGTATCTAAGTTTGTGAGTTCC	2	r	Aradu.A01	6328959	A.duranensis	A
AX-147208927	ACTGCTCGGGCCATTAAAGGCGCACCTCGAGAATT[G/T]CTTTTTGCACAATTTTGTCTACATGCTCTTTGGTT	2	f	Aradu.A01	6332564	A.duranensis	A
AX-147208928	TTTTTATGTTCAATTATGCAAGCTGATATTCTTCA[G/T]AATTATTGGCTTTTGGTGGTATTAGATATGTCAGC	2	r	Aradu.A01	6336425	A.duranensis	A
AX-147208929	TATGGAGAACTGAAACAGATGGAGACCGAGATTCA[A/G]CAACTTTACGTTACCATGGCAACTACTTTGAGGCC	2	f	Aradu.A01	6337729	A.duranensis	A
AX-147208930	CCACGCCTCGCCAGAGAAATTTTCAATGGTTACTA[C/T]GACTTCAGTATTTCAAAAATGGAAAGCTTGGCAGA	2	r	Aradu.A01	6338001	A.duranensis	A
AX-147208931	AAGAATCACTATGTTGTGAAGAGAGAGATTTCGTA[A/G]CAGTTAATGATTGTTTCTGTCCCAAGTCAGTGGAT	2	f	Aradu.A01	6356050	A.duranensis	A
AX-147208932	TGATGATTATGAAGAGGAGCAACAGTGGTGATGTC[A/G]TCATCAGTGACGGCAGTGATTTTTGAGAGCAAAGC	2	f	Aradu.A01	6357243	Arachis hypogaea	A
AX-147208933	TCCTTTCATTTGAACAACAAGGTCTTTATCAATAT[A/G]TCCAATTTCCTTCCGCACATCTATCTGGACAAAGA	2	f	Aradu.A01	6414187	A.duranensis	A
AX-147208934	TATGAGAAGAAAAAGCGAAAGAGGTCGACGGTGAC[G/T]GTGTCGGCGGTGAGTAGTAGTAGTGGAAGTGGTGC	2	f	Aradu.A01	6431234	A.duranensis	A
AX-147208935	CATTTTTAGGTAGCAGATGTAAATTCAACAATAGG[C/T]GCAATAATGTCAATGCGGAAATTCATCAAACACCT	2	f	Aradu.A01	6451541	A.stenosperma	A
AX-147208936	TAATGAATTGGATCACATGATGGAAGGGATGATTG[C/T]TGAGTTTTTTAGGCCTTGTAAGTTTGATTCAATAT	2	f	Aradu.A01	6452551	A.duranensis	A
AX-147208937	TTTTTTAGGCCTTGTAAGTTTGATTCAATATGGCG[A/G]TATTCAATTGATGATGGTTGTCATAACCCTGCATG	2	r	Aradu.A01	6452591	A.duranensis	A
AX-147208938	GTGAATTGCTCAGAACTGTCAAGCAAAAAGGTTTA[A/G]TTCTTCCTCAAGAAGAAATATCTCAAATGGTATGG	2	f	Aradu.A01	6453486	A.duranensis	A
AX-147208939	ACCGGTTGTGTCCATCCTAAATCCATGTTCTTTGA[A/G]AAACCCAAATGTTTCCAGTCTGTCAAAACCATGCA	2	r	Aradu.A01	6476648	A.duranensis	A
AX-147208940	ACAAAGGGAACTCCATTTGCATTGCAATTAACTCT[A/G]AGTTTCCCATCAGCATGTTTTACTATTCTACCCGC	2	r	Aradu.A01	6477539	A.duranensis	A
AX-147208941	ATCATAAGGGCAGGGTCATTTTGGTCATTTTTCGG[G/T]GATTGATATATTTGAACAATATGGCATAGGCCATT	2	r	Aradu.A01	6477653	A.duranensis	A
AX-147208942	AATTTGGACAGCAAAGTGAAAGTAGTGGTTCCGTG[C/T]AGCCTTGACAATTTTGAGTCAGAATCTAACATGTC	2	r	Aradu.A01	6514445	Arachis hypogaea	A
AX-147208943	TGTCGTGACTGCATTATCAACAGCAGGATTTCCTA[A/G]TATGGACATTGTTGTGGCAAAGATTGGTTGGCCGA	2	r	Aradu.A01	6514741	A.duranensis	A
AX-147208944	TTCCCCCTCCTGCAGCCCAAACTTATGGTGGTTCT[A/G]CTGGTGGTAACTACCCACCCTCCTATAATTCTTAT	2	r	Aradu.A01	6517171	Arachis hypogaea	A
AX-147208945	GCTGGTGGTAACTACCCACCCTCCTATAATTCTTA[C/T]GATGGAAATTCAAATTATGGAACAGATGCTGGTCC	2	r	Aradu.A01	6517206	Arachis hypogaea	A
AX-147208946	CTTGCTTATGAAGATCCCTCTGCAGCACACTCAGC[C/T]GGCGGTTTCTACAATAGTATTTATCTGGCTTCTCT	2	r	Aradu.A01	6517958	A.duranensis	A
AX-147208947	GCATTGTCATATCACGGGAATAATGATGTTCTAAA[A/G]CCTGGACCAGACGCATTTACTGAAAATCTGAATGC	2	f	Aradu.A01	6523461	A.duranensis	A
AX-147208948	TAGCGAGATTACAAGGCTCAGAAACCGTGCAATGA[C/T]ATTGGTAGCTTCACGATCTGGTATCTCCTTATCTT	2	f	Aradu.A01	6523535	A.duranensis	A
AX-147208949	TTTATTAACAAATAAATTCATGGTTTCACAAGAAG[G/T]GCATGTGCATCTAGTGATGCTACACACTCTAGGCA	2	f	Aradu.A01	6539308	A.duranensis	A
AX-147208950	GCAATATCATACCTTCAAAATCAAGTTACACAATT[A/G]CAAATGCAACTTGCAGTGGCTCAGGCAGAGATTCT	2	f	Aradu.A01	6540121	A.duranensis	A
AX-147208951	CGGTTGAGGCTTCCAAGAAAGTCGAGGCATTGAAG[A/G]GCTTGGGATTTTCTGATGACGTTGTGTCGAAGATT	2	r	Aradu.A01	6551760	A.duranensis	A
AX-147208952	GGTTGAAGCCCCTGATTCGTGAATTGGAGGAGTTA[A/G]GATTTCCTAGGCACGAAATTAGGACCGAGGTGAGA	2	r	Aradu.A01	6551982	A.duranensis	A
AX-147208953	ATAATTCATTTTAAGGATTCTTAATTTAGCAAGCT[G/T]CTAACTACATTCTCTAGTTGCTTTCTTCAAACTGG	2	f	Aradu.A01	6552799	A.duranensis	A
AX-147208954	AAGCCCAAAAACACAACTTTGGCCCAATCCAATGG[C/T]GACTCTTTTGCCTCTAATGCCAACCTAATTAGCAA	2	r	Aradu.A01	6572122	A.duranensis	A
AX-147208955	TCAGTTTCAAGTGCTCAAATGGATGAAATTGTTGC[C/T]GGGATTAGAGATAGCGGAGTGTCCTATCTCTGGGT	2	r	Aradu.A01	6572299	A.duranensis	A
AX-147208956	TGGAAGAACCCTTTGAGGCAGTGATTGATGAGATT[A/G]ATGGCAATGTGAATGTGGATCTCATCATTGCTGAC	2	f	Aradu.A01	6575360	A.duranensis	A
AX-147208957	GTAAGCAAATTGTTGAGGATTGGAAGGTTGGTGTT[A/C]AGATGAAAGAAAGATTAGGGACTAATAACAAAGAA	2	r	Aradu.A01	6576891	A.duranensis	A
AX-147208958	AATCTCGTATCCAACGAATCATCGCCCTCTTTTAG[C/T]AGCACCGTGGAAGCCGTTATGACCAAAATGGAACC	2	r	Aradu.A01	6582917	A.duranensis	A
AX-147208959	GTAGATTATATTCCTGGAAAATCTTGGATTCGTTT[A/G]GCGGATATTCCTCTTCTTGACAAGAACAACCAGAA	2	r	Aradu.A01	6585087	Arachis hypogaea	A
AX-147208960	TATAACATCAAGTGTGGTGTTCAAGCCTAATGGAT[A/C]AAATGGTAGTGCATAATAATAAGCAAGAAGATTTA	2	r	Aradu.A01	6585965	A.duranensis	A
AX-147208961	CTGGCATAACTGAGACTTATGAGATCACTTTCTTC[A/G]AAGAGTATGGCTGAATGCATTCTATAAATGACAGA	2	f	Aradu.A01	6593807	A.duranensis	A
AX-147208962	GTCTTCAAGCAACACTTTTTCTTATTTCTGCAACC[A/G]AATGCAAGCTTTGCTTCACCATTCCCCTCTTATCC	2	f	Aradu.A01	6596722	A.duranensis	A
AX-147208963	CTAATGGTCATTGCTGCATCAGCTATCTGAGATTT[C/T]TTTGGAGGTGCTGTATATCCAGGTTCATATTGCTG	2	r	Aradu.A01	6604171	A.duranensis	A
AX-147208964	CTTTTTGATAATGTTTTTGACTATGAAATTGTTTC[A/G]ACCATTGCTACATACAGAGATGTTACTGAGGCTGG	2	f	Aradu.A01	6613234	A.duranensis	A
AX-147208965	TCCAGCACTAGCCTCCAGGAGCTAGAAGAGCATGT[A/C]GTTGGAAAGAAGAGCCTCAACTTGGATGAGTTCTT	2	f	Aradu.A01	6626450	A.duranensis	A
AX-147208966	GTTACCTGCAATCCATCATAAATTGGAACACGTAC[A/G]TCTTTAGCACCTAATAAGAAAAGTGTTGGTGCTTT	2	r	Aradu.A01	6664971	A.duranensis	A
AX-147208967	CATGTGAGATACCCATCACTGTTATCTTGGATGGA[C/T]TAGCAACTCCCAACTTGATCACTTCATCTATTGCA	2	r	Aradu.A01	6665542	A.duranensis	A
AX-147208968	CCACCACCTTTCTTGTAGCCTACATCCCTAAATTC[C/T]GGCTTTGAAAGAGAGGGTTCTTCTGCTACATAAGC	2	f	Aradu.A01	6668458	Arachis hypogaea	A
AX-147208969	ATTCGAGACTGACTCCAAATTTCAAAGCGGCAAGG[C/T]GATTCGTCATCCTTGGGATTCCAAATTAGCAATAG	2	r	Aradu.A01	6668750	A.duranensis	A
AX-147208970	TTCCAATATGGAATCTATGATGACCACCACACTTT[C/T]TATGAAGGAGAAGCAGAACTCAAAGGTATATATTT	2	f	Aradu.A01	6670755	A.duranensis	A
AX-147208971	GAGTACTTATACATAGGAGCAGGTATATTTACAAT[A/C]ATATTTTGCATAATCGAGATGGATAAGCCGGATAA	2	f	Aradu.A01	6671236	A.duranensis	A
AX-147208972	GTCTCATGATTGCAAACCCAAGCAACATATCCTCT[A/G]ATTCAGTTTCCTCTCCTCTAATTCAAAACCAGCAA	2	r	Aradu.A01	6674197	A.duranensis	A
AX-147208973	GACAATGCTATATTCCCTGTCTTCTGCAAGTGCCC[A/C]GACAAGAACACAACTGTGTCCAACACAAGAGCCAA	2	f	Aradu.A01	6674466	A.duranensis	A
AX-147208974	GTGGAGAATGGATCTTTGAACTGGTGGCTGCACGA[A/G]GAGGAAGGGAAGAATAAGGAGAAGCTAAACTGGAA	2	r	Aradu.A01	6676212	A.duranensis	A
AX-147208975	ATTGCCAACTTCGGCCTTGCCAAGTCAGGAATGAA[C/T]GCAATTACAATGCACATTGTGGGAACTCAGGGCTA	2	f	Aradu.A01	6676413	A.duranensis	A
AX-147208976	GAGGGTGAGGGAGTGGATGGACAAGGCAATGTTGA[A/G]GGACACAATCTCTATGGATAGTTTGTTGGGAGTTT	2	r	Aradu.A01	6676664	A.duranensis	A
AX-147208977	GACACAATCTCTATGGATAGTTTGTTGGGAGTTTT[A/G]GGGATTGCTATTGCTTGTTTGCATAAGGAGCCTTC	2	r	Aradu.A01	6676701	A.duranensis	A
AX-147208978	ATGGGATTCATGTTCTTTGTTTTCATCTATGGTGT[A/G]AAGTGTGACCCAAGCCTGTTGAAAAAATCAGGGAA	2	r	Aradu.A01	6678960	A.duranensis	A
AX-147208979	AAAATGCATTTGTACACGGCATTAGTTGGTATAAG[C/T]ATTCCCTCAATGCTAACTTTTCTTGTGTCACTATA	2	r	Aradu.A01	6679029	A.duranensis	A
AX-147208980	TTCTTGTGTCACTATACATGAGAAAAAACATGGAC[A/G]AAGAACTTTCTAGAATAGCTTCACTAGGTGTAATT	2	f	Aradu.A01	6679084	A.duranensis	A
AX-147208981	ACAAAGCATGCAATTTGGTACACAATTTCTCTTGT[A/G]CTGGTGCTAATGTTCATTATGTTTTGTGTAAGGCC	2	f	Aradu.A01	6679326	A.duranensis	A
AX-147208982	GAAGGGCACCCAGTGGAACAATCTTATGTTGTTGT[A/C]ATTCTTTTGGGTGTTTTTGTGTTGGGCTTTGTGAC	2	r	Aradu.A01	6679428	A.duranensis	A
AX-147208983	TTGTGATCCCTGATGGGCCTCCTTTAGGAGCAACA[A/G]TAGTGGAAAAGAGTAAGACTATTATGACTGATTTT	2	r	Aradu.A01	6679546	A.duranensis	A
AX-147208984	CTACTACCATTCTCATTCCTTATGGTGGGAACTCA[C/T]ACTGATGTGTTTGCTATGAGTGAGATTGATTGGTC	2	f	Aradu.A01	6679617	A.duranensis	A
AX-147208985	CGGCGATATGCTATGCTATTTCTCGGAGGAGCAGA[C/T]GCAAGAGAGGCTCTTGTTTATGCAGATATGATAGC	2	f	Aradu.A01	6681324	A.duranensis	A
AX-147208986	CGGCGCATGTCCAGCAGAACACGAAAGGTTGCTTC[A/G]AAAATGGTTGCGGCTCTTGCCAGCACTGATAACCG	2	r	Aradu.A01	6685468	A.duranensis	A
AX-147208987	TGCTGGATTGAAGTTGCCAAAACCTGAACCAACTA[C/T]AAAGAAGTGGAATCCATGAATGTGCATGGGGTGTT	2	r	Aradu.A01	6687833	A.duranensis	A
AX-147208988	GATAGAGATGTTGTACTTTGCTGCATTTACTACTT[C/T]GATGACAAGAGAATCTCCGTTTCTGGCCTCCACGG	2	f	Aradu.A01	6689419	A.duranensis	A
AX-147208989	ATGAAAATCCTTGATATTGTGCTCATGCAAGGCTG[C/T]AGTCCATGTTGGATGAATCTCTCTGCAACAAATCA	2	f	Aradu.A01	6699509	A.duranensis	A
AX-147208990	AGGTGATCATCAAAGATAATCCAACTTGATTGCAC[A/G]TCACATATCTCCACAAACTTCAACACAAACTCACT	2	f	Aradu.A01	6700416	A.duranensis	A
AX-147208991	TTGATCCAATTTTCACCTAACAACTCTCCTAGTTT[A/G]CTATGTTTCACACAGTTAACCATGTAGGTGTAATT	2	r	Aradu.A01	6700572	A.duranensis	A
AX-147208992	CGCGCCACTGCGTTAGCGAAATCTAGTAGCAGAAT[A/C]ATTGGTGTCCTGCATAGCTCCATAAAACAGAGATC	2	f	Aradu.A01	6701083	A.duranensis	A
AX-147208993	ATGTGAAGCTTTTGCATATCTATCTTCCTCATTTT[C/T]TCAGCAAGGATTTGTCTCCTCCAAGTTAGGTATAC	2	r	Aradu.A01	6701308	A.duranensis	A
AX-147208994	TTCGACACAATGCGTGAACTAATTCCTGAATTCGC[A/G]TCGCTCTTCTCTGATTCACAATGTGAGACGGAAGC	2	f	Aradu.A01	6714083	A.duranensis	A
AX-147208995	GAAGCCAAGTCCAAAATCTACAAGGACCTTGCATT[A/G]TGCTCTGTTTTCATGATGAATAATTTGAGGTACAT	2	f	Aradu.A01	6714458	A.duranensis	A
AX-147208996	GTTTTAGGTGATGATTGGATCCGAAAGCACACTGC[A/G]AAAATTCGGAGATTTCATGTGAGCTACCAGAGGAG	2	f	Aradu.A01	6714563	A.duranensis	A
AX-147208997	GCTTCATTGGAAGGTTCCATAATGTTCCGGAACTC[A/G]GCAAGTACGTTGACAAGTATGTAAAGTATGGGGTG	2	f	Aradu.A01	6714864	A.stenosperma	A
AX-147208998	AAAACTTTGTCAGCACAAACTGCTACAATAACTGG[A/G]CCCGCTAAATCACCAATAATACAACCTGAAAAAAA	2	f	Aradu.A01	6785807	A.duranensis	A
AX-147208999	ACTTTTTAAAAGGGACGGAAAGATTGCGACAGATG[A/G]TATTTTGATTATTTGTTTGAAGATAGTCATGATCG	2	f	Aradu.A01	6788070	A.duranensis	A
AX-147209000	ATGGCATCATATTGTGTTATTTTAAATTTATGAGT[A/C]ATTTGTTTCCAGGATTTTTTGAAGTACAATGAATC	2	r	Aradu.A01	6793489	A.duranensis	A
AX-147209001	GTTCCGGTAGATGCCCGTGTTATGTTTCCTCGATA[C/T]AGTTTGGAGGAAGCTGAGACTGTTTGCCATTATTA	2	r	Aradu.A01	6794484	A.duranensis	A
AX-147209002	CTGTTAATACCATTGATGCACCTAAACCTCCAATC[C/T]TAATGTTACATTTCCTCATTGTCTCCAACATGTTG	2	f	Aradu.A01	6796090	A.duranensis	A
AX-147209003	CTCTCACCCTTGAAGTGAAAGCATTCATGTGAAAG[A/C]TCATTAGATGGCCAAAATGGTGAAACTGCCATTGA	2	r	Aradu.A01	6796689	A.duranensis	A
AX-147209004	ACTGCCATTGAAGTTTTATCTATCGGAAATTTCAG[C/T]GGTTGCTTGAGAACTGTTCCGATTAATCTCTCCCT	2	f	Aradu.A01	6796749	A.duranensis	A
AX-147209005	ACATCAATCCCTTCAAGATAGTGAAGAGAAGAGAG[C/T]TCACAATTAGCATTTGCCTCCAAGAATGGAACTCC	2	r	Aradu.A01	6797615	A.duranensis	A
AX-147209006	GATTCCAAGTCTTCCATCACCACCATTATTTGTTA[C/T]TATCTTACCTGCAAGAGGGTAATAGTAAACCAAAG	2	r	Aradu.A01	6797710	A.duranensis	A
AX-147209007	GGAAGAACACAAGAAGGTGTTGGTTTGGAAGGTTT[A/G]ATGATCACAACATCCTTCATCTCAAGTGAGAGTGT	2	f	Aradu.A01	6797918	A.duranensis	A
AX-147209008	TTTTAGATATGATCCAACAACAAATGCATTTTGCT[C/T]AAGTTTTTCCTTCTCAATTACTCTCAAAACGGCAT	2	r	Aradu.A01	6804163	A.duranensis	A
AX-147209009	CTGGCAATCATCAAAGCCAGCTCGTTGGCTTCTGT[A/C]CCAGAATTTGTGAAGAACACAGCCTGAATGAAAAT	2	r	Aradu.A01	6805589	A.duranensis	A
AX-147209010	CGAAATCGATGACAGCATGGTTCAAATAGAGGACA[A/G]TGGTATGCTGCAAGAGTCTCATCTGGTTAACAGTT	2	f	Aradu.A01	6806000	A.duranensis	A
AX-147209011	TTTGACATGTCCACTGTTACTACTGTAGTGAGAGG[C/T]GTTGGAGATATCGGTGATGTAAAAATTATTGACCT	2	r	Aradu.A01	6817622	A.duranensis	A
AX-147209012	TAAGTGTACCCGCCCTGCGCCAAATGAAAAATTGA[A/G]AACTCTTGAATTGCTCTAAACCATTCCTTTTTGCC	2	r	Aradu.A01	6820669	A.duranensis	A
AX-147209013	GAGGATTTCTTCGTGTCGCCCGATCCAAATCTGAT[A/C]AAGAACGACACAAGATAGAGTCGATAATATCAGAA	2	f	Aradu.A01	6822847	A.duranensis	A
AX-147209014	AGCACAACTTTTGGGTCCACAAAAGCATTCCCATA[A/G]TACCCTTCAGGCAAAGGAGGAATCAAGGAGTGATT	2	f	Aradu.A01	6824851	A.duranensis	A
AX-147209015	GGTGGTTTAAATATGTGAATGGTTTGACATAGACT[A/G]TTAAGTTCTGGTCTATTATCAATTGTGGATAGAGA	2	f	Aradu.A01	6825709	A.duranensis	A
AX-147209016	AAAGTCATCACAGTTTAAAAACTTATCCCATAACA[A/G]TTTTATGGTATCTTCAAGCATCTTTGAAATCAATG	2	f	Aradu.A01	6847215	A.duranensis	A
AX-147209017	AAGGACCTACATAAGCTTTAGTTATAGTGTGCCAG[A/G]CCCCAATAACAGAAAACCTGTCTCCAGAAGATGCT	2	f	Aradu.A01	6847686	A.duranensis	A
AX-147209018	GGCCATCTCAAACCACCTTTCACATTTTCATCTAA[A/G]ACTGCAGAATCAATCAACTTTTGAATGCATTGAAT	2	f	Aradu.A01	6847766	Arachis hypogaea	A
AX-147209019	ATATATACCTTCACAAGATACATGTCTTTTTCTGT[G/T]TTATCAGGTTCAAGTCCAAGTTCACGTGGCAACGA	2	r	Aradu.A01	6848659	Arachis hypogaea	A
AX-147209020	AACTCCTCAACTCTTGTCTCCAATGTATCAATTGA[A/C]TTCTTAATGAATTCTTTTGTGAAAGCAACCTTCTT	2	r	Aradu.A01	6852817	A.duranensis	A
AX-147209021	GGGTATATTAGTTGGTTACCATTTTCATCTTGATG[A/C]AAAGGTGGATCATACACAAAATTTTTGGCAATTCC	2	r	Aradu.A01	6853492	A.duranensis	A
AX-147209022	TTCATTGCAATTGATTGTTACCTTCCCATTGTTGC[C/T]ATGATGCTTCACTAGCTTGCCAGCAAGAGGGTAGT	2	r	Aradu.A01	6853638	A.duranensis	A
AX-147209023	GGGTAGTAATAAACCAAAGCCTTTGATAGTGCTTC[G/T]TTGATTACAATTGCAGGGTCATTTTTGGAATAATA	2	r	Aradu.A01	6853705	Arachis hypogaea	A
AX-147209024	GCAAAGTTTTTCCATCATGGTTTAGTTTCAAGGCT[C/T]TAGCCCTTGACCTCCAAATATAAGCAGTGAGTGAT	2	r	Aradu.A01	6883608	A.duranensis	A
AX-147209025	AATTTGTGAAAATTTCTTTCATAGTCTTAATATTA[C/T]TGTGACTAGTATATTCTTTGATCAATCTCATTTTG	2	r	Aradu.A01	6883683	A.duranensis	A
AX-147209026	TATTGATGGCTCGCTTCTTCCTCTTGCTAACTCGA[C/T]TAAGGCATGAAGAAATTGAGATAATCCAAATCCAT	2	r	Aradu.A01	6883912	A.duranensis	A
AX-147209027	TCTTGTTCTTTTGTCACCAAAGTGTTGATTGAATC[C/T]GTGATATAGTTTCTAGTAAAAGCAACTTTCTTGAT	2	f	Aradu.A01	6898616	A.duranensis	A
AX-147209028	CAAGGTAATGAAGAGAAGAAAGATTGCAATTAGCA[A/C]TTGCTTCTATAAATGGAACTCTATCATTGGAATTG	2	r	Aradu.A01	6899367	A.duranensis	A
AX-147209029	TGAATGCACCACTACCTTCCACATCAAAATCCTCA[A/G]CCGTTGACTCAAAAGTGTTAATTGAGTTTCTAATA	2	r	Aradu.A01	6907238	A.duranensis	A
AX-147209030	TTCTAATATATTCCTTTGTAAAAGCAACCTTCTTG[C/T]TCTCTTTGATGTGCTTCACAACTTGTGAGAGTGGC	2	r	Aradu.A01	6907301	A.duranensis	A
AX-147209031	GCCTTCTAATTCCCACTATCACACTAAGCATTGTT[C/T]TCCCATCATAGCTAAGTTTTAGGGCTCTAACTCTT	2	f	Aradu.A01	6907463	A.duranensis	A
AX-147209032	TTGTCACCTTGAACCCTAAAGGATATTGTTTAACA[A/C]TTTCTTCATCTTGTGAAGGAAGATCAAAGGCAAAG	2	f	Aradu.A01	6907922	A.duranensis	A
AX-147209033	CATTAATAGGGTTAGGGTCAATTTGGTCATTTGTG[C/T]AAGCACCATGATTTTGTGATGATTTGTAAACATGA	2	r	Aradu.A01	6908186	A.duranensis	A
AX-147209034	TTCTTCCAAAAGGGTGTTTGATGAGGATGCCCTCT[C/T]GAGGGATGTGGTTACTTGGAACTCCATGATAGCGG	2	r	Aradu.A01	6921211	A.duranensis	A
AX-147209035	TGGAACTCCATGATAGCGGGTTTGATGAGAAACGG[C/T]GACATTGTTGATGCGGAGAAGGTGTTTGATGAAAT	2	r	Aradu.A01	6921263	A.duranensis	A
AX-147209036	TTGGGTTATGGAAGGTTCATTCATTCTACCATTGA[A/G]TCCTTAAGGTTACGGGTGACTATTCCTGTGGGAAC	2	f	Aradu.A01	6921500	A.duranensis	A
AX-147209037	TTGAACTGTTTCAGAGGTTCATTGGTGAAGGTTTT[C/T]GCCCGGTGAATGTGACTTTTATAGGAGTACTGAGT	2	r	Aradu.A01	6921711	A.duranensis	A
AX-147209038	TGGTTAGTGAGGGAAGGCATTACTTTAGGTTGATG[G/T]TGGATGGTTATGGAATTCAGCCAGAGATGGAGCAC	2	r	Aradu.A01	6921801	A.duranensis	A
AX-147209039	GTGGAAATGGGAGAAAGGATTGGAAACAAGTTGTT[A/G]CAGTTGGATCCAAACCATGATGGCCATTATGTGCA	2	r	Aradu.A01	6922007	Arachis hypogaea	A
AX-147209040	CTCTTTGGTTGGTTCTCTGGCCTTGCTTCTCTCTA[C/T]CTTCCCCTTTGGCTTGTTCTAATCATAGGTTCAAC	2	r	Aradu.A01	6933567	A.duranensis	A
AX-147209041	CTTGGCCTCATTGGTTATGGTGTTCAATATCTCTT[C/T]CTAACTAACCATATCTCAAATCTCTCTTATTGGCA	2	r	Aradu.A01	6933639	A.duranensis	A
AX-147209042	ACAATTGCAACTGGGATTTATGCTGTGGTTAGTAT[C/T]TTGGAATTTGTGTCTAGCAAAATTTCATCACTTGG	2	r	Aradu.A01	6934038	A.duranensis	A
AX-147209043	AGCAAAATTTCATCACTTGGGGTTTTAATTGGTAT[C/T]TTAGTGTCACTTTTCTTGCCACTATTGGTTCCAAT	2	r	Aradu.A01	6934089	A.duranensis	A
AX-147209044	TGGGGTCCTTCATTTTTGGTTACTCAGCTGCTATT[A/C]TCTATCGTAAGGAAGGGTATAATAGTAATAACATT	2	f	Aradu.A01	6936219	A.duranensis	A
AX-147209045	TGGAACTTTTTTAGCTCTCATACTATATGTTAGGA[A/C]ACGCAAATTTTACTCACAAAGATAGTAAAAAAAAG	2	f	Aradu.A01	6936364	Arachis hypogaea	A
AX-147209046	TTGGTATTCATACTTGAAGCCTTTGAAGAGCTTGG[C/T]CTTGATGTGCTCCAAGCTAGGGTTTCCTGTGCTCA	2	r	Aradu.A01	7001894	A.duranensis	A
AX-147209047	GTCCCAGGATAAGAATGGTACATGCCATTTGGATG[A/C]ACAAGTAATTCAAAAAGTAGTGTCTCAAGCTATTC	2	f	Aradu.A01	7002818	A.duranensis	A
AX-147209048	GGGATGTGATGCATCAATTCTATTGGATGACACTT[C/T]AACATTTACGGGAGAGAAGACAGCTGCTCCAAATT	2	f	Aradu.A01	7069776	A.duranensis	A
AX-147209049	AAGTTGGGTGGTCCATCATGGAATGTTGGATTGGG[A/C]AGAAGAGATTCAACAAGTGCAAGCAAAGATGCAGC	2	r	Aradu.A01	7070530	A.duranensis	A
AX-147209050	AACCTCACAGCACTTGATGTCACAACAAATGTGCT[C/T]TTTGACAATGCTTACTTCAAGAACCTTGTCAACAA	2	r	Aradu.A01	7071291	A.duranensis	A
AX-147209051	TATAGCAACAGTTATTCAGCTTTCTTTGCTGACTT[C/T]GCTAGTGCTATGGTCAAAATGGGAAATTTAAGCCC	2	r	Aradu.A01	7071432	A.duranensis	A
AX-147209052	GAGGCTTCATGTTACCCATCTTGATCATAGAATGT[C/T]TGAATCTTTTAGCAAAAGCAATTGGATTCCTACTA	2	r	Aradu.A01	7088523	A.duranensis	A
AX-147209053	AGGCTTGTATTTGCAGCTTCATAACTTGCACTTCT[A/G]GCGTCTCTTCTTCCTAAGGGCACATGGTAACGATA	2	f	Aradu.A01	7088951	A.duranensis	A
AX-147209054	GATTTAATCTCATCAACCACTTCAAATCCTCTTAG[A/C]GAGTTCTTATTTGGTGGCGAATTCTTCTCACCATT	2	r	Aradu.A01	7089868	A.duranensis	A
AX-147209055	AATTTTAAGTCACATGGCCTTGATGTCAAGGACTT[A/G]GTTGCCTTATCTGGTAATTTTCCTTTTATACTCAC	2	r	Aradu.A01	7143642	Arachis hypogaea	A
AX-147209056	GCAGCAGGGTCCATTAACTCCACAAGGTGCTTCAC[A/G]GCACCAGCTTGCACAATTCGATTCTTGTTTTCATG	2	f	Aradu.A01	7146843	A.duranensis	A
AX-147209057	ACCTAGGCTATCAGCAATTTTTGCCAGGACCTCTG[A/G]ACTGGGTCCTAAACCTTCCCGTTGTTCAGTAATAG	2	f	Aradu.A01	7148498	A.duranensis	A
AX-147209058	CTCTTTTGTTTGATAGAATGTTTTACCTCCAGATG[A/C]TCAGAACTCAATTCATCAGGGAGACATTGCTGAGA	2	r	Aradu.A01	7148718	A.duranensis	A
AX-147209059	TGGGGCACGTGAGTATTTTGAATTGGTTCGGAGTC[A/G]TGGAATTACTGAAGGAATGACACCTCCTCCACGCT	2	f	Aradu.A01	7158458	A.duranensis	A
AX-147209060	AAGGTTATGAAAACTGGGCGTGCCGAACAAATCAC[A/G]CGCGAGATATCTGTTATGAGAAGGGCTAGGCATCC	2	f	Aradu.A01	7177193	A.duranensis	A
AX-147209061	TGAAGGTCTAGCAGCAGAAGCAAAGGAAGAACCAG[C/T]TGTGGCAACAAGTATAAATGCATTTGATATCATCT	2	f	Aradu.A01	7177942	A.duranensis	A
AX-147209062	AGGTTTAGTTCAAGACAACCTGCATCGGTCATCTT[C/T]TCCAAGCTGGAAGATGCTGCCAAGCGACTAAAGCT	2	f	Aradu.A01	7178075	A.duranensis	A
AX-147209063	ACCGAAGGTAGGAAGGGGGTTTTATCAATTGATGC[C/T]GAGATTTTCGAGGTTACTCCTATGTTCCATCTGGT	2	f	Aradu.A01	7178192	A.duranensis	A
AX-147209064	CTCCCAGTATAGCATGGGAGTTCATCCATTTCGCC[C/T]ATTTCAATTGTCATGTGCTCTGGCAAGCTTGGGCA	2	r	Aradu.A01	7180725	Arachis hypogaea	A
AX-147209065	CATATACTTTGTGGAGAAGAAGTTCACTGTCATAT[C/T]CATGCTGTGACCATTCATACACAATATTGTCAGTA	2	f	Aradu.A01	7180811	A.duranensis	A
AX-147209066	ATCATGAAGATCTTCGATGTTGTTTCGGCTATCAA[A/G]TTGGCTTATCTTGAGCTTCAACAAGCTCATATCCC	2	f	Aradu.A01	7205876	A.duranensis	A
AX-147209067	TCACGAAAATGGCTAAATGGGTTTGGGTTTTGCTA[A/G]GTTCTGCAGCATCAATAGACCCCAATGCAACCATG	2	r	Aradu.A01	7206678	A.duranensis	A
AX-147209068	AATGTGGAAAGAGAGATTGCAGAACAAGGAACCTA[C/T]AGTGTTCAGTTCATGATCATGCCTGGCATTAAAAT	2	f	Aradu.A01	7206800	A.duranensis	A
AX-147209069	GGTTCAAGCCTATGCAAGAAGGAGTGTGTCCTGCA[A/G]AGGATCAAACTCAAAGAATGCAGGTTTTCCGGAGG	2	f	Aradu.A01	7213162	Arachis hypogaea	A
AX-147209070	TCAGAAGGGTTTTGAAATCCAATCTTTTCAATGGC[A/G]TCAACCGTTTTGAATAACCGTCTTTTGTTAACCTC	2	f	Aradu.A01	7217368	A.duranensis	A
AX-147209071	GATACAAGGCACTTGCCTATAAATCTCTGCGCTTC[C/T]TTGTTTTCTAACCGGGAAAATGACGCCGGCAACTT	2	r	Aradu.A01	7218656	A.duranensis	A
AX-147209072	GCGCATTCGCTGTACGGATATTCAGAAGTAAGCAT[C/T]TCCAGAACACACATGCCGAAAGAGTACACGTCGAC	2	f	Aradu.A01	7218843	A.duranensis	A
AX-147209073	CCATTCACAAATATGTTATCACATTTGAGGTCTCT[A/G]TGGATTACCGGAGGATCGTGCTCGTGTAGATAAAC	2	f	Aradu.A01	7219047	A.duranensis	A
AX-147209074	TGGATTACCGGAGGATCGTGCTCGTGTAGATAAAC[A/G]AGACCTTGCAAAATTTGGCGACTCCAACTCTTTAT	2	f	Aradu.A01	7219083	A.duranensis	A
AX-147209075	TTGTTGAACAAAGCAGTGCTTAATGCTGCTGTGTT[C/T]GTTCCATAACCTTGGCTATACAAATTCCCATATCC	2	r	Aradu.A01	7245506	A.duranensis	A
AX-147209076	CGGTCCTTTTGCACTGCCTGTGTTAGGTTGATGTC[A/G]AAGAGCTCGCAGCGAATGGGCATCTCCATCTCATA	2	f	Aradu.A01	7256281	A.duranensis	A
AX-147209077	CGATTGCTTTCGTAGTTAAGCGAATGATCTTTCTC[A/G]AGCAGTTTTGCCATTAACCCACTTTTGTAATTCTC	2	r	Aradu.A01	7260675	A.duranensis	A
AX-147209078	TACCTCGGAGCGAAGTTCAGGGATAAATGCAATCA[A/C]ATCATCAAGAAATAAATCATTTAGATGATGCAGCT	2	r	Aradu.A01	7262050	A.duranensis	A
AX-147209079	AGGAAATATGTGATGTACCTCAAATCGATCGCCAG[C/T]AGGAATAAAGGATCTAGCTACTGATAAAACTTTAG	2	r	Aradu.A01	7262332	A.duranensis	A
AX-147209080	TCTGGAATGAAGAAACCAAGAAGTTGCTTTATCAA[C/T]TGTTCGTCCCAAGTCTGGTAAACATATTCACCATA	2	r	Aradu.A01	7263592	A.duranensis	A
AX-147209081	TTGTGGTTGCTCTTCTGCAAATCTAAAATCCATTT[G/T]TCCAATGCTTTGAAGTTCTTTGAATATCCATTCTT	2	r	Aradu.A01	7263963	A.duranensis	A
AX-147209082	TCACAAGCCTATGGAAGAAACAGAGTTGATTTAGA[A/G]AGTGCTGTTTTAAAGGATGGTGAACCTGCTGAGCC	2	r	Aradu.A01	7277501	A.duranensis	A
AX-147209083	AGCAAGACCTACCACCAGGGATAAGGAACCAGATT[C/T]AGTTGATAATGCTTCAGAGAATGTGGAGATTCCCT	2	f	Aradu.A01	7277733	A.duranensis	A
AX-147209084	ATGATATTGTCCACTTGAGCTTGCTCTTCGTTGAT[G/T]GTTGCTACTCCATTATTATTGCTACTAGCCCCTTC	2	r	Aradu.A01	7293149	A.duranensis	A
AX-147209085	GAGATCAATCATGGTGGCATTGTCAAGGGATTGAT[A/G]GCCAGCTAAGGATTGAAACATGAGATTGTTCATTT	2	f	Aradu.A01	7293292	A.duranensis	A
AX-147209086	TGCCCTTGAAGCTTGCTCATTTGCTTGTTGACCTC[A/G]TTGATATTTTGATCAATGATCCATGCAAGATCATT	2	f	Aradu.A01	7298921	A.duranensis	A
AX-147209087	TCTTGCCCTTGAAGCTTGCTAATTTGCTTGTTGAC[C/T]TCCTTGATATTTTGATCAATGATCCATGCAAGATC	2	f	Aradu.A01	7302892	A.duranensis	A
AX-147209088	ATCCATGCAAGATCATTGAGATCAATCATGGTGGC[A/G]TTGTCAAGGGATTGGTAGCCACCTAAGGATTGAAA	2	r	Aradu.A01	7302949	A.duranensis	A
AX-147209089	GGCCATACCTCTGGCCGTGGTTCATCAGGGGTATA[A/G]ATTATAGCACAAGCATCAACTCCGCAAAGAGTGCT	2	f	Aradu.A01	7303195	A.duranensis	A
AX-147209090	GCAGAAATGACAAAGAACAAGGGAAAGACGAAGGG[C/T]AAGGGGAAAGGATTGCCGAATGTGATTTTGAATCC	2	f	Aradu.A01	7314983	A.duranensis	A
AX-147209091	GGTACAAATCATGAACAGCCAATGGAAAACCATAG[C/T]GGAGATGTAGATGTACGAAACTCAAATACTTGCAG	2	f	Aradu.A01	7316249	A.duranensis	A
AX-147209092	TCCTTATCAACCTAAAGATGCCGAGCACAAGAAGT[C/T]GCCTTCTGTTCATCATAGTAGAGTTAATGCTGAAC	2	f	Aradu.A01	7343466	A.duranensis	A
AX-147209093	AGTGCTGGTGAATAACGATCCTGATCCCGATTAGG[C/T]CAATAATTGGAACTCTTTGCTGCTGCTTACTGCAC	2	r	Aradu.A01	7372951	A.duranensis	A
AX-147209094	TTAGTGCCACATAAGCCAGCAATTTGATTAACACG[C/T]GTATAATCAATCCCAGGAATAAGGGCAGCCCTATC	2	f	Aradu.A01	7373877	A.duranensis	A
AX-147209095	TTGACAAAGTGATTGAATTAATAATATTTACCATC[A/G]CGAAGTTGTGCTTGTTGTTCCATGGCTTGTAGCCG	2	r	Aradu.A01	7402011	A.duranensis	A
AX-147209096	CGAACCTGGTATAGGGTCAATTGGGCAGAAAGAGT[C/T]GTAGCTTCGGTCTGAAGGGTCTGAACTTTGCGCTC	2	f	Aradu.A01	7402472	A.duranensis	A
AX-147209097	TCAGTCATCTCTCCCATCCCAATTTCAACACATTG[C/T]CTACAGTAAACTCTGCCACATACCTGCATGCCCCC	2	r	Aradu.A01	7414694	A.duranensis	A
AX-147209098	CCATTGTTGACACCCATGGAGATCAAGTCACAAAT[C/T]ATAGTATATTCTTTAATTTATGCTTCTACTAACTT	2	f	Aradu.A01	7435959	A.duranensis	A
AX-147209099	CAGAGTTATTGGAAGAGACAGAATGGTAGAAGAAT[C/T]AGATATCCCTAAACTAAACTATATAAAAGCTTGTG	2	r	Aradu.A01	7436853	Arachis hypogaea	A
AX-147209100	CTAAACTAAACTATATAAAAGCTTGTGCAAGAGAA[A/G]CTTTTCGCCTTCATCCAATTGTACCTTTCAATGTT	2	f	Aradu.A01	7436897	A.duranensis	A
AX-147209101	AGACGTGGTTGCCCTGGAGTGATGCTTGGAACCAC[A/C]ATGACTGTGATGTTATTTGCAAGATTGCTTCATGG	2	r	Aradu.A01	7437175	A.duranensis	A
AX-147209102	ACCCTTCACCCGTTTTTCATCCCTAGCAATAACCC[C/T]ATTTCCATTCACTCCACCATTCACAGTATCAACCT	2	r	Aradu.A01	7452478	A.duranensis	A
AX-147209103	AGAGTTCTTTAACCCAGCCATGGAATCTGCTACCA[C/T]CTTCATGTTTATGCTATTTTGCGTCATACCTCTCT	2	r	Aradu.A01	7457631	A.duranensis	A
AX-147209104	TTGGCTTGATGTTCTTGTCTCCTTGAAAGATGCTA[A/G]CAGCAATCCATTCTTGACTGTGGACGAAATCAAAA	2	r	Aradu.A01	7458501	A.duranensis	A
AX-147209105	TATTTATTTCTATTGCAGGAGGTTATGATGGCAAC[A/G]ATTGATAATCCATACAATAATGTTGAGTGGGTACT	2	r	Aradu.A01	7459431	A.duranensis	A
AX-147209106	CATTTGTAGCCAATTACTTCATCCCAAAGGGTAGT[C/T]ATGTTCTTATTAGGAGACAAGGTATTGGCCAAAAT	2	r	Aradu.A01	7459693	A.duranensis	A
AX-147209107	ATTTCTGATTATGTTCCATTGTTGAGGGAGTTTGA[C/T]TTGGATGGTCAAAAAGAAGCAATGAAGAAGGCTAT	2	r	Aradu.A01	7470451	A.duranensis	A
AX-147209108	CACGTGAATTTTTCATGAAACAAGATGCGATTTTC[A/G]CATCACGGCCGTTGAATTGGTCGAGTAAATATGTC	2	f	Aradu.A01	7500005	A.duranensis	A
AX-147209109	GCTACTAATACCATAAGGAAGTACCATGATCCCAT[A/C]ATTGAAGAAAGGATTCATCAGTGGAGGAATGGGAC	2	r	Aradu.A01	7500493	A.duranensis	A
AX-147209110	TATTCCAAAACTCAACTATGTGAAGGCATGTTTAA[A/G]AGAAGGTTTTCGCCTTCACCCAATTGCAGACTTCA	2	f	Aradu.A01	7502161	A.duranensis	A
AX-147209111	CCCAATTGCAGACTTCAATGTTCCTCATGTCTCAA[C/T]GGAAGATACTATTGTTGCCAATTATTTCATCCCAA	2	r	Aradu.A01	7502215	A.duranensis	A
AX-147209112	CCAATTATTTCATCCCAAAAGGTAGCCATATTCTT[A/G]TTAGGAGGCAAGGTATTGGCCACAATCCAAGAGTT	2	f	Aradu.A01	7502268	Arachis hypogaea	A
AX-147209113	CCACTAGTTGCACTGGGAAAGCCAAGATTATCCGT[A/G]AAAGTTTATCATCAGATAATGAATTAAAAGAAATT	2	f	Aradu.A01	7502591	A.duranensis	A
AX-147209114	TACCTTCTTGCTCATGCTATTTTGCATTATTATAC[C/T]TCTCTTCATCAAACTCCTTAAACTCAATGACTCAA	2	r	Aradu.A01	7567315	A.duranensis	A
AX-147209115	CATGAATGATCTCAACACCGAAATCGCATGCATCC[A/G]TCTAGGCAATGTCCATGTTATCCCAGTGACAAGTC	2	r	Aradu.A01	7567502	A.duranensis	A
AX-147209116	ATCCCAGTGACAAGTCCTTCCATTGCACGCGAAAT[C/T]TTAATGAAACAAGATGCAATCTTCGCATCAAGACC	2	r	Aradu.A01	7567557	A.duranensis	A
AX-147209117	TGGAGTATGTTGAAGCACAGTTCATGGTGGTAAGG[A/C]ATATTTATGCATCTTTGATTTTGAAGGTCATAAGA	2	f	Aradu.A01	7567917	A.duranensis	A
AX-147209118	GAATCAGATATTCCAAAGCTCAACTATGTGAAGGC[A/C]TGTTTGAGAGAAGGTTTTCGTCTTCACCCAATTAA	2	r	Aradu.A01	7568409	A.duranensis	A
AX-147209119	TTTGACTTTGACTGAGTCAAATCTAGAGTTGTTCA[C/T]ATTCGGCACTGGAAGACGAAGTTGTCCTGCAATCA	2	f	Aradu.A01	7568651	Arachis hypogaea	A
AX-147209120	ATGGAGACATGAGGAATGTTGAAGTCAACGATTGG[A/G]TGAAGTCGAAAACCTTCTCTTATACATGCCTTTAT	2	r	Aradu.A01	7570047	A.duranensis	A
AX-147209121	GGTTGATTTAACATTTCAGCCAGCACCCATTCAAT[A/G]TTGTTGTATGGATTATCTATTGTTGCCATCATAAT	2	f	Aradu.A01	7570209	A.duranensis	A
AX-147209122	ATGCATGCGATTTCAGTGTTGAGATCATTCATGAT[G/T]TTCTGTATCCATCTGAATGTGGGTTTGTTTGCGAG	2	r	Aradu.A01	7572246	A.duranensis	A
AX-147209123	CGGGGAATATGACCTTTTTGAGCAGCATCTGCTTC[A/G]CGCTCCGATTGGCGCTTCTTCTTTCTAAGCATCAG	2	f	Aradu.A01	7593256	A.duranensis	A
AX-147209124	ACAATACTTGGCTTAACACTAGGTGGCGGACGAAG[C/T]AAGTCCTGTGCTTCTTCCCAGGTAAGTCTCAACTC	2	r	Aradu.A01	7594497	A.duranensis	A
AX-147209125	AGTTGGGAAGCATTTACACAGCTAACACATCCTAC[A/C]CCGCCAAAGTCAAGGTACTCGAACAAAGATTTAGA	2	f	Aradu.A01	7597222	A.duranensis	A
AX-147209126	ACTTTGCTTTCATGTTTGTTAGCTTTCTTCATTGA[C/T]GATGATATCTCTTCCACATGGTTAGGAGAGTCGTC	2	f	Aradu.A01	7608680	A.duranensis	A
AX-147209127	GAATTTGAAGCATCTCTTTCCATTTTCTTGTCCGA[G/T]GACAATTCATTATCTCCCATGAAAATATCTTCTCC	2	r	Aradu.A01	7608824	A.duranensis	A
AX-147209128	GGTATGCTCAAACACAAGAAATACCATGGCTTTGG[C/T]GGTAGGTCCTCATCAAAAGCATAACTTCCCACTTT	2	r	Aradu.A01	7610580	A.duranensis	A
AX-147209129	ATTCTTCACTGACAGTAGAGCCCTTTTTGTTAGCA[G/T]AATCATAATAATGCTTGCGGTCTCCAGCAACAGCC	2	f	Aradu.A01	7611096	A.duranensis	A
AX-147209130	ATTTCCTTCCATTCTTCAGCAATGGAGAGTGGTGG[C/T]GCGGAATTCTAAATCACACAACCGGAAAAAATATT	2	r	Aradu.A01	7611900	A.duranensis	A
AX-147209131	TGAGATACTGTTGGGCAAGGTAGAAATATTGCTTT[C/T]TCCATCATCCCTCCCTTTTATTATTGTGCACAAAA	2	f	Aradu.A01	7614052	A.duranensis	A
AX-147209132	TTAAGAATGTCTAGCGAACGATGTTGTTTGCGGTT[A/C]TGTGCAGTTATGCCTGTGCTGTTAGTACAGTTATC	2	r	Aradu.A01	7614648	A.duranensis	A
AX-147209133	TGAAAATTGCTTTGCAAGAAAAGGGTGTCTCATAT[A/G]AGTGTAGGCAAGAAGATTTTGAAGCTAAAAGTTCT	2	r	Aradu.A01	7617852	A.duranensis	A
AX-147209134	GCAGGGTTGTTAGCAAGCCACCATGCATTGACCAA[G/T]ATCTTGCTCTCAGCAGGGATATCATAGCCACCAAG	2	r	Aradu.A01	7642049	A.duranensis	A
AX-147209135	TGGAACAAGGAGTGGAATTGCCATTCTTAGCCTTA[A/G]TGTTTCCTTGATGACTGCTTGAAGGTATGGGAGCT	2	r	Aradu.A01	7642144	A.duranensis	A
AX-147209136	GGCTCAGTTATTTGGTGTCCTGCTCCTAAAACTCT[A/G]TCAATTTCATCTCTTACTTTCTTTTGGATTTCTGG	2	r	Aradu.A01	7642226	A.duranensis	A
AX-147209137	TCTTACTTTCTTTTGGATTTCTGGGTGGTTCACTA[A/G]CTCAGCTATTCCCCACTCAATTGACCATAGTGTTG	2	f	Aradu.A01	7642273	A.duranensis	A
AX-147209138	TAGGCCTTCGTTGTGGGTTCTCTTTGTGCTCTCTA[A/G]TTTCCTGTTGTTAATTCCAAAATCATAATAAATAA	2	r	Aradu.A01	7643706	A.duranensis	A
AX-147209139	TTCAGCAGCCGAAGCTTCTGGAACATTGGATCCTT[C/T]TCGCTCTCGAACCTTCTGTCGAACATTATCCTGAA	2	f	Aradu.A01	7644744	A.duranensis	A
AX-147209140	AACAACGACAATATCAGCAACAATGTTAACCATCA[A/G]ACTAAGCTCGCATTCCCTTCTTATTCAAACTCACA	2	f	Aradu.A01	7671676	A.duranensis	A
AX-147209141	AACCTTGATGTCACTATTGCATCAGACTCTCCAGC[C/T]GCTCCTGCACCAATTGAATCATTTAGTGATATGGT	2	f	Aradu.A01	7673129	A.duranensis	A
AX-147209142	ATATCAGTATATGCAATTGTGCAGCATTCAGAAGC[C/T]TGCGCTCAACATAACACGTTGACATTCAACGGTAC	2	f	Aradu.A01	7684866	A.duranensis	A
AX-147209143	CAAGATTACTTTAGGTGGTACTGCGACAGAACAAG[A/G]AGGTTTTTGTCTGCCCCTGATGCATTCCATGATCC	2	f	Aradu.A01	7693589	A.duranensis	A
AX-147209144	GTCGACTGTGAATACGGTTGTGGCTCTATCAAACG[A/G]CGTCACTAACATCTGAGATATTCCCTCACGGTTTG	2	f	Aradu.A01	7695116	A.duranensis	A
AX-147209145	GAGAACATCATCGACACCTGCTGATCAGATTTTAT[C/T]TGCATTTTTTGATACGCAAACAAGTTGGCCACTGC	2	f	Aradu.A01	7697073	A.duranensis	A
AX-147209146	TGTAAGTCAACTTCGTGATTTCTTTTTTCCCAACC[A/G]TTCCGGTTTGAACCAGAATTAGATTCTTCAGATCC	2	r	Aradu.A01	7697155	A.duranensis	A
AX-147209147	AGAATTCCTTCAAAGTTCTTTGGTGCAAATCTTCC[C/T]TTCACAACCAGTCTTTGCTGTCCATCCAAAGAGCC	2	r	Aradu.A01	7699100	A.duranensis	A
AX-147209148	TTGATATTTGGATGGAATACCTTGGTCCTAAATGC[A/G]ACCTGATATAATTTAAAGATAACATCCATATATTA	2	r	Aradu.A01	7763075	A.duranensis	A
AX-147209149	AACAAACTTCAAACCATATAGTTTCATTATTCCTC[A/G]TGGTGTTCTTAACCATGATCATAAGCTGTTATTCT	2	f	Aradu.A01	7777045	Arachis hypogaea	A
AX-147209150	TGGGGAACCATAACAACACACCAACTTCCACCTAA[C/T]AAGGTGGTTAAGATGCTTAAGGAAAATGGTTTCAA	2	r	Aradu.A01	7777131	A.duranensis	A
AX-147209151	GTGTTTGATGCAAATCTTGATACCCTTTTGTGGGC[C/T]CTACACAAGGAAGGTTACCCTGACATGGATATCAT	2	f	Aradu.A01	7778025	A.duranensis	A
AX-147209152	TGGGAAGCCAAAGTATGAACTAGACTTAGAAGGGC[A/G]AAATAGGGAAAAGGGTCTTGTCCCTGTGGAAGGTG	2	f	Aradu.A01	7778318	A.duranensis	A
AX-147209153	TAAGGTATATGGAGAAAAAATGGTGTGTTTTGGAT[C/T]CTTATGCTTCTAATTTAGACTATTTAGCTGTTAGC	2	r	Aradu.A01	7778389	A.duranensis	A
AX-147209154	GACTATGCTTGTAGCTTATCTGATTGCACTTCTTT[A/G]GGGTATGGTTGTAGTTGTGGTGAGTTAACTCTAGA	2	f	Aradu.A01	7778463	A.duranensis	A
AX-147209155	TTGGACTTATACTCTTCAGAAGACGGCCGGTTCTC[C/T]GAGTCAGATTGCCGGACCTCTTCTATCATTCTCAT	2	r	Aradu.A01	7779540	A.duranensis	A
AX-147209156	TTGAGTTTAGGTGACAATGAGGAAGGTATGTCACC[A/G]GAAAGGTTGTTATGCTGCAGATAAAGATACTCGAG	2	r	Aradu.A01	7781114	A.duranensis	A
AX-147209157	TGCTGCAGATAAAGATACTCGAGAGACGGAAGAGA[A/C]GCAATGTCAGCAGGCAGATTTCCACCAAGTAGGTT	2	f	Aradu.A01	7781162	A.duranensis	A
AX-147209158	CAGAGGAAGAACTCATGAGAACTTCTAGAAGCAGG[G/T]TTCTCACTATAACAGTTGAAACAACATATCAAACA	2	r	Aradu.A01	7782489	Arachis hypogaea	A
AX-147209159	ACAGGCCCATCATCTAATTGGGTCGTATCTTTTGA[A/C]CCATTTCTAAACGGGTTCATCTTCCCCAGCCTCCT	2	f	Aradu.A01	7801547	A.duranensis	A
AX-147209160	AAAGCGGTTTTATCAGAGGGGAAGAGATCTACCAC[A/C]GATTCCAGAAGCTTCCGCGGATTTGTTCGGTGATC	2	f	Aradu.A01	7802490	A.duranensis	A
AX-147209161	TTCCGCGGATTTGTTCGGTGATCAGAATCGGAATC[A/G]CTAGGATTCAAAAGACGGATTCTGTCGGTGGAGAG	2	f	Aradu.A01	7802538	A.duranensis	A
AX-147209162	TGAGCCGTTATATCGAACTTAACGCCGTAACAGAA[C/T]TTCGCTGCCTTCTCAAAGGTTCCACTACCTCCCGG	2	f	Aradu.A01	7802985	A.duranensis	A
AX-147209163	GCCATGTTGAATAATGAGCTGTGCTTTATTTATTT[A/C]TGTGTGTGTGGTTGAAAATAGCTAAGTTAGGAATT	2	f	Aradu.A01	7803610	A.duranensis	A
AX-147209164	AATAGCTAAGTTAGGAATTAGGATATTCAAGGATG[C/T]ATATCATTATAATGGATCACATATGTGGTGAGAGG	2	r	Aradu.A01	7803662	A.duranensis	A
AX-147209165	AATAATGATGTGTTTGTGGGATCTGCCTTGATTGA[A/G]TTGTATTCGAAATGTGGACGAATGAATGATGCTGA	2	r	Aradu.A01	7835582	A.duranensis	A
AX-147209166	TGAACTTGCACTTGCATTTTTCTCACAAATGGTTG[C/T]GTCAGAGAATGTGAGTCCTGATCCAGTGACACTTG	2	f	Aradu.A01	7835734	A.duranensis	A
AX-147209167	ACTTGTTAGTGCTATTTGTGCTTGTGCTCAGTTAT[C/T]GGATTTTAAGCTTGGAAGAAGTATACATGGATATG	2	r	Aradu.A01	7835800	A.duranensis	A
AX-147209168	GGAAGAAGTATACATGGATATGTAAAAAGAAGGGG[A/C]TATGACACTAAGTTATGTTTGACCAATGCACTGCT	2	r	Aradu.A01	7835849	A.duranensis	A
AX-147209169	TAATGGAGCTGAAACCAAGTCATTAGATCTTTTCA[A/G]TCAAATGATTGATAACAGAGTTGAACCCAACAGGG	2	r	Aradu.A01	7836028	A.duranensis	A
AX-147209170	TATGGACATGTACATGAAATGCTTTAAGCCTGAAA[A/C]TGCAATTAGCCTCTTCAACAGAATGCCAGAGAAGG	2	f	Aradu.A01	7836220	A.duranensis	A
AX-147209171	CTCTTCAACAGAATGCCAGAGAAGGATGTAGTTTC[C/T]TGGGCTGTTTTGTTTAGTGGGTATGCTGAAATTGG	2	f	Aradu.A01	7836266	A.duranensis	A
AX-147209172	TTAACTAAATGTGGATTTGACAATAACATTTTTGT[C/T]GGCGCATCTCTCATAGAGATGTATGCAAAATGTAG	2	r	Aradu.A01	7836476	A.duranensis	A
AX-147209173	AATATTTATTGTGGGGAAAAGAATTGGCATAATGC[C/T]GCAAATATTAGGAAATTGGTAAAGGAAAATAGGTT	2	f	Aradu.A01	7837034	A.duranensis	A
AX-147209174	AGGATACAAATTGATCAGAACAATATATCAGGGCC[C/T]GTACCTAAATCATTTGCAAACCTGAACAAGACAAA	2	r	Aradu.A01	7840236	A.duranensis	A
AX-147209175	TTTGAGGGAAATACTATTCCAAGTTCTTATGGCAA[A/C]ATGTCAAAACTGCTGAAAATGTAAGTGAATTTGCT	2	f	Aradu.A01	7840794	A.duranensis	A
AX-147209176	ATTGATGGTGTAAGGGCCTTCACTTTTGGAGAATT[A/G]TCTGCTGCTACCAACAATTTTAGCAACTCTTCTCA	2	r	Aradu.A01	7843086	A.duranensis	A
AX-147209177	TTGTGCTTGCAGATGCTGGTTTATGAATTCATGCC[A/G]AATGGTACACTAAGGGAACACATTTCAGGTACACT	2	r	Aradu.A01	7843482	A.duranensis	A
AX-147209178	ATGATGCCAGAATCAGATACCCGGAAAGCCGAATC[A/G]ATAACCAGTGATTCAGGAAAGTTAAGTACAAGTAC	2	f	Aradu.A01	7844427	A.duranensis	A
AX-147209179	AAAAGCTTTCTTGCCAGCTACTGCTAGTGCTTAGG[C/T]CATTTGAACATGTGGCTCATGTTCATTTTCCCTTA	2	r	Aradu.A01	7850535	A.duranensis	A
AX-147209180	ACCTCCACAAAATATAGAACACCAAATGTGTATGC[A/G]CGGACAGTGTCAACTCGCTTAACTTGAGGATGTCT	2	f	Aradu.A01	7864690	A.duranensis	A
AX-147209181	GTAATGGTGTAAAGTGCAAGTAAAATAGCGCCAAT[C/T]GGATCAATCCACCAGTAAAACTTATCACCAAGAAC	2	f	Aradu.A01	7865157	Arachis hypogaea	A
AX-147209182	CATACATCCGCATAGGCACGGACAATCTTGTTCCG[C/T]GATGTTCTACAGTAAAGCCAGAGGAAAAGCTTCAC	2	r	Aradu.A01	7865358	A.stenosperma	A
AX-147209183	CTCATAGCTCTTTCTTGTTGAAGCTGTTCCTCATC[A/G]TCAGTGTCCTCAATAATGTTGCTGTCAGATGCCAC	2	f	Aradu.A01	7867005	A.duranensis	A
AX-147209184	TAAAATGGAAAATAGACTCCATTACTAGTTTCTTA[C/T]CACCCTTCTTCGGGAGCTCATTTCCTAAAAACAAA	2	f	Aradu.A01	7884768	A.duranensis	A
AX-147209185	CTTGGGGTGATGTTTGCCAATCCACATTTAGGCCT[C/T]GTACTCCACTTAGCCTCTGATGTTACCAAATCATG	2	r	Aradu.A01	7889889	A.duranensis	A
AX-147209186	TGTTATCTCAGAGGAAACCATATGACTCGGGCTTA[C/T]ATATTGCATTCTGTCAAAGTCACTAAATCCTACTT	2	r	Aradu.A01	7890236	A.duranensis	A
AX-147209187	TACTTGGTTCTGCAACATTCCATTCTTCCCAGAAA[C/T]CCTTAAAATCTCTGATACAATGAAAATGATACTCA	2	r	Aradu.A01	7890302	A.duranensis	A
AX-147209188	ACAGACATCAACAAGATTTGTTTGTGCCCTATTTT[C/T]TCTTCCTTTTCCCATGGACAGCCATATGGGCAAAG	2	r	Aradu.A01	7907594	A.duranensis	A
AX-147209189	TTTGAAGCAAGCATGCAATACAAATGAATGCATCT[A/G]TTCTCTCAACCCAAGGATGAAGCATTTCTCTGACT	2	r	Aradu.A01	7908164	A.duranensis	A
AX-147209190	CATTTCTCTGACTGGCTCCTGGATATTATAGCCAC[C/T]GAGGATTTAGATGCATTCTTCCCTGCAGCACACGT	2	r	Aradu.A01	7908222	A.duranensis	A
AX-147209191	TGCATTCTTCCCTGCAGCACACGTGAATATGCACC[A/G]TTGGTTGAAGCAGTTTGGAAAGACCCGGCGGTAAT	2	f	Aradu.A01	7908269	A.duranensis	A
AX-147209192	TCCTGTCCTACAGAATTGCCAGGCTTTTTCCTGAT[A/G]TGCTTACGAGTTTCCTGAATGATATCTGAAGTCCG	2	r	Aradu.A01	7989824	A.duranensis	A
AX-147209193	GAGAATTGGAAGAAGCGTTGACGCTATTGTTGTTG[A/C]TGTTGTTGCTTTTAGGTGAGAAATTGGAGTGACCG	2	r	Aradu.A01	7992240	A.duranensis	A
AX-147209194	TCAAAACATTCTCGCAATGTTCATAAAACCTCTGT[C/T]AAAGGTTTTGTATAATTGATTGTTATGTGTTGTTG	2	f	Aradu.A01	8068382	A.duranensis	A
AX-147209195	CTTTCTGTATTTAGGTCTCTTGGCTTACCAAGCAC[G/T]GTTGTCTTTATTCGAGTAAGTTAATGCTAATATTA	2	f	Aradu.A01	8069654	A.duranensis	A
AX-147209196	GGGGTAACTTTTATTCTGTGCCTCCAGGATCTTCC[C/T]ACTGAGCTGAAACAAAGAAATGAACTAAAGAAGTT	2	f	Aradu.A01	8069788	A.duranensis	A
AX-147209197	TCCTTTTTAATGTTCTAGGTCATTGGTTGTCTGGC[C/T]CCAGATCCTGAAAAACAGGAAGCTTTAATTGTCGA	2	r	Aradu.A01	8070919	A.duranensis	A
AX-147209198	GATGGAGCATCGGTTAGGTTTGGAGATTCTGATGA[A/G]GAAACTGACATTGATTCAGTGATGATGGTAAGACA	2	f	Aradu.A01	8071444	A.duranensis	A
AX-147209199	TTGTTTAATGAAAATCAGGAATCTCTACCACAAGA[C/T]TATGGCAGAATATTTCAATTTGATAACTTAAAGAG	2	r	Aradu.A01	8072458	A.duranensis	A
AX-147209200	CATCCTGGGCGCTTTTCAGTTGCTTCAATTTATGC[A/G]CCTATATCATTTCCACCTCTTCCTTCAATCATCTT	2	r	Aradu.A01	8073085	A.duranensis	A
AX-147209201	GTGAAGATGGATTACACCTTGCTTAGTTTCACTTG[C/T]GACTCTCTTATACTCCTATTGGCAATGCTCTTTCT	2	r	Aradu.A01	8076770	A.duranensis	A
AX-147209202	GCGCAAAAAATTGGGAACCAGCTTGAGAGCTACCA[C/T]AAGGCTTCGTCACTTACATTTGCTATCCAAGTAAT	2	r	Aradu.A01	8084289	A.duranensis	A
AX-147209203	CATTCTTCTTCATGAGAATTAAGGTAAGTAAAGCA[G/T]CACTATCTCCTCTCTTGCTAATTCCAATAAGGTAA	2	f	Aradu.A01	8085992	Arachis hypogaea	A
AX-147209204	TTAATACATGTTCTGATCTGTCCAAAGCGCGAAGT[C/T]AAGCGTGTTGCTGATCTCACTGCTGAAGAGATTAC	2	f	Aradu.A01	8086639	A.duranensis	A
AX-147209205	GTAGATAAATAAAAAGGAGAAAGAGTTGAAAGAAA[A/G]GCTTGAGGTGGATAAAGAGAGGAAAGACAGAAGCC	2	r	Aradu.A01	8087473	A.duranensis	A
AX-147209206	AATGGCTCTTGAGGCAGATGAGTACAGAAAATTCA[C/T]CATTTGATGCTTTAAAATTTGCAACAGAATAATAT	2	r	Aradu.A01	8087551	A.duranensis	A
AX-147209207	TCTGCACTTGCACTGGAGCTCCTTGAATCTCTCAA[G/T]GTCGAAGTTATACCGCTTGAAAAGCTTCCTCTGTC	2	f	Aradu.A01	8088162	A.duranensis	A
AX-147209208	AGATTTAACCAATTTTGAAGAAGATATACCTCTAT[C/T]CTTGATCTGGTTCAGAACAACAATCGATAAAGATG	2	r	Aradu.A01	8089904	A.duranensis	A
AX-147209209	CTGGTTCAGAACAACAATCGATAAAGATGCCCCTC[G/T]TCTTTCCACAGCACCCAGAACCACACCCTTCAAAC	2	r	Aradu.A01	8089946	A.duranensis	A
AX-147209210	CCCAACAAATAAGGATCAAAAGGACCAAGCTTTTT[C/T]ACATACCCATCACTTATATTAACAATTGAAGATAC	2	f	Aradu.A01	8090016	A.duranensis	A
AX-147209211	AAGAAAATAACTTTATGTTTAAAAAGCTGAATATC[A/G]CTAAAAATCAAAGCTGCCCAATACAGCCTTCACCA	2	f	Aradu.A01	8090178	A.duranensis	A
AX-147209212	AAAGGCATCAACTTTCTCTTAAGGAAAATGGAATG[A/G]CGGAAACTGTGGTTAGTTTAATGCATTAATTACGA	2	f	Aradu.A01	8090322	A.duranensis	A
AX-147209213	AACCTATAATCACTTCCAGAATCCTACCTTACTTT[A/C]TTTGCACTCCCAAACCATTCAGCCATCTCTTCCTC	2	r	Aradu.A01	8092027	A.duranensis	A
AX-147209214	CAGACCATAAGTCATCATCTGTTTCACTCTGACTC[A/G]GCAACTCATTCTTATATGCTTCTCTTTGTGGCTCA	2	r	Aradu.A01	8092118	A.duranensis	A
AX-147209215	TGTCTTTCTGACTCCATCAGCGATTTGTCACGGCA[A/C]CCAACCTGATGTCCTGAATGTGTCAATTTGTTATT	2	r	Aradu.A01	8092321	A.duranensis	A
AX-147209216	GGATTTTTGTTGCTAGTACTGTGCTCTACTATTTC[G/T]TTGAGAAGACTTCTCACAGATTCTTTGACATTCTT	2	r	Aradu.A01	8093111	Arachis hypogaea	A
AX-147209217	CAAGGAAGTTGTTGGAGCCACACGATGCTTCCAAA[C/T]ACTTCGTATGATCATACTTATTCTCTTTCCAAACA	2	r	Aradu.A01	8094394	A.duranensis	A
AX-147209218	TCTTCTGCAATATCAACGGAATTCTTTTGGAATTT[A/G]CATTCGCGAACATAGTAAAATCTCACCGACTTAAT	2	f	Aradu.A01	8094538	A.duranensis	A
AX-147209219	CAATATACGTTCATCATAGCCAACGTAGCAGGCAC[A/C]GTGAGCACGCTATAGTAACCCAGAGGGAAGATCTG	2	f	Aradu.A01	8095311	A.duranensis	A
AX-147209220	GACGATCTATGAACAATTAGCTCTTCACGTGAATC[A/G]TCACTGAAGAGATCTGATCTCATAAGGAGGTAAAA	2	f	Aradu.A01	8097312	A.duranensis	A
AX-147209221	GAGAGAAATGCTACGCAGGCATTTCTACGGAAAAT[G/T]GAAGAATGAATTGCATTTTCCTTATGTTTTATCCC	2	f	Aradu.A01	8099389	A.duranensis	A
AX-147209222	CATAGAAATTAAACACTTTGAAGAATACTAGATGA[C/T]CAGAATCTTCTGCAAAATATCAAGTGCCAGATTGA	2	f	Aradu.A01	8116462	A.duranensis	A
AX-147209223	GCTTTTAGAACTTTGGTATCAGGTGTGACAGTGAT[A/G]AGCTTGTTCTGCAGCCACGAAATCACAATTACTGG	2	r	Aradu.A01	8116712	A.duranensis	A
AX-147209224	TTGGGTAGGACATTGTTAGAGGAGGTATCTGAGCG[C/T]AACAAATGGCAAGAATAGGACAACACGGAAGGTCT	2	f	Aradu.A01	8161269	A.duranensis	A
AX-147209225	ATTCAAACAAGCTTCATCGGTGAGACCATTTCCAA[G/T]CTTCATTATCCACATCTTCTGCATCAGAAGTGTTA	2	f	Aradu.A01	8166629	A.duranensis	A
AX-147209226	TCTCATGCTCGCATTCTTCTGATTCGTGCTCAGAG[C/T]CTTTAACCTCTTCATCCTCCTCTTCAGAAATCTCT	2	f	Aradu.A01	8166800	A.duranensis	A
AX-147209227	TCATAATATTCCTCATCATCATTGACTTGGACTAG[C/T]GGATAGGAATATGAAGAAGAATCATCAACATTATT	2	f	Aradu.A01	8166943	A.duranensis	A
AX-147209228	ATATTGTTTCCACATGTTGCATGAAAACCTTCTTG[C/T]TACGAAATTCTACTTTTTGGGCAGAATCAGAGATT	2	r	Aradu.A01	8167487	A.duranensis	A
AX-147209229	AGCATTGAATTCAATATAACTATGTCGTATTTGTC[C/T]GAGGTTGCTTCAAAATCATTTGCCAACTGCTTTGC	2	f	Aradu.A01	8172352	A.duranensis	A
AX-147209230	AGAATTACACACATAGACATTGCTCTTGATTGATA[A/C]ATCTTGAATGCTGCTGTACAGCTGCAACATCTTAG	2	r	Aradu.A01	8174066	A.duranensis	A
AX-147209231	CTAAGGAGAAAACACAAGAAGCTAAGATTCAAGCA[A/G]AAGAGCATCAATGTTTCTTTTTCCTTCAGGGCCTT	2	f	Aradu.A01	8176264	A.duranensis	A
AX-147209232	ACTTATTTGGATTCCGGCGAGAGAGAGGAAATGTG[C/T]GGTGGTCAAAGTAGTCCCTCCAATCGAGCACCTGC	2	r	Aradu.A01	8177718	A.duranensis	A
AX-147209233	AACCATTGCTTTTGGGGCATTTTGGTGCAAGAGAT[A/G]CTAAAGCTAGAGACGTTTTCAACAGAAAGCACTTC	2	f	Aradu.A01	8185507	A.duranensis	A
AX-147209234	CATCATCAGTTGGATTTAACCCACAAATATCACCA[C/T]CTCCTTCTTCAACCATGTAATCTTTAACAGATTTC	2	f	Aradu.A01	8186585	A.duranensis	A
AX-147209235	GAAGAAAGAAATGATCTCCTCTTTGGTCTTTGATC[A/G]CATAAGGCGTAAGCCTAACATCAAAGATATTAAAT	2	f	Aradu.A01	8187478	A.duranensis	A
AX-147209236	TAAGCCTAACATCAAAGATATTAAATGAATACTAG[G/T]ATTCGTTGCACTCCAAAAGATGATAAATTATGATA	2	f	Aradu.A01	8187523	A.duranensis	A
AX-147209237	GGTATTTGCACCTTTACTACTAAGAAATGATTATC[A/G]AAGTTTGGGTGAATAATTTGATAAATCCATTTGAT	2	r	Aradu.A01	8187734	A.duranensis	A
AX-147209238	GCTAAAAAGATAGATCTAGGGAGATTATCCATGCA[C/T]ATTTTGTATTCACTTCTAAAAGTATTGACCCCAAA	2	f	Aradu.A01	8187937	A.duranensis	A
AX-147209239	ATTGTCTCTGCACATCAAGTGTTTGCTAAAATGCC[C/T]CAAAAGAACATCTTCTCTTGGAACGCCATCTTGGC	2	r	Aradu.A01	8197180	A.duranensis	A
AX-147209240	AATCAGAGTCATGGAAAACAAGTGCACACACTCTC[A/G]ATTAAACTGGGATTGGAGGGAGACATCCATTTAAG	2	r	Aradu.A01	8197798	A.duranensis	A
AX-147209241	GCTGGAAAACAGGTTCATGCAGCCTCTCAGAAGTT[C/T]GGGTTCTACGAGGATGAGTATGTTTCAAGTGGTCT	2	f	Aradu.A01	8198308	A.duranensis	A
AX-147209242	GTTCTCAATAAATTCTCAGGACAATGAAGCTTTCT[A/C]TTTCTTTAAGCAGATGCGCCAATGCGGCTTCTTTC	2	r	Aradu.A01	8198481	A.duranensis	A
AX-147209243	AAATGTGGAAATGTGGATCAAGCCAGATACTTTTT[C/T]GATATAATGCCAAGTAAAAACACTGTTACCTGGAA	2	r	Aradu.A01	8198698	A.duranensis	A
AX-147209244	AAAACGGGTAATTTCAGGTTGTGTTTAATGAGTAG[A/G]ATAAGTAATTTAGTGCCTTTGGTATAAATGCAGAC	2	f	Aradu.A01	8204409	A.duranensis	A
AX-147209245	GTGTGGTGGTTATAACCGCTAACTGCACCTGAAAC[A/G]CTTCATGGATGTATGATCTTTTTACAAAGCATGGG	2	r	Aradu.A01	8205744	A.duranensis	A
AX-147209246	ATTCTCTCTGTCACTTCCAATGTTAGAATCACTGC[C/T]AGAAATCCAAACAAGAAAATTGGGATCTATTATGA	2	f	Aradu.A01	8212722	A.duranensis	A
AX-147209247	AATCCAAACAAGAAAATTGGGATCTATTATGAAGG[C/T]GGGAGCCACATAAGTGCATGGTATAGTGGTGCTCA	2	f	Aradu.A01	8212761	A.duranensis	A
AX-147209248	TATAGTGGTTCTCAACTTTGTGAAGGGTCTATGAT[A/C]AACTTCTATCAAGGTCATAAGAATACTACTGTTCT	2	r	Aradu.A01	8212818	Arachis hypogaea	A
AX-147209249	GTTAAATTTGGAAAATTGAAGCTTTTTAAGGTCAA[C/T]TTCAGGGTTAGGTGCAAGCTTGTGGTGAATAGCCT	2	f	Aradu.A01	8213007	A.duranensis	A
AX-147209250	TCATTACTGTGGTGTCGTGAAGCGATCTCAATGTT[C/T]ACTACCGGAGACAGCTCCTTTTCAATATATTCTGG	2	f	Aradu.A01	8217392	A.duranensis	A
AX-147209251	AACTTAGGGCGAAACAGAGGAATCCAACCACAGTT[A/G]ACGCAACACCCACCGTAGTTCTCCACACTTGCTTC	2	r	Aradu.A01	8217947	A.duranensis	A
AX-147209252	AAGCCAAGAACCTATTTCCATTCTCATCAATCAAA[G/T]AACCAACATATGAACAATTCAACCTACAATTAGGA	2	f	Aradu.A01	8220940	A.duranensis	A
AX-147209253	TGCAGGCCTAACATAGTACTCAACACCACTTTGAA[C/T]TTTGTTACCTTGTGTGTCAAGAACTGCAGAATTTG	2	r	Aradu.A01	8221358	A.duranensis	A
AX-147209254	CCTTCAATGAAAGGTGTAAACTTTATGGAAATTTT[A/G]TTGTCCACAATAACATTTGGTTGACCAACATATAA	2	r	Aradu.A01	8223584	A.duranensis	A
AX-147209255	CTAACATAGTACTCAGCATCACTTTGAATTGGGTT[A/G]CCATCTGTGTCAAGAACAGCAGGGTTTGAATCATC	2	f	Aradu.A01	8223722	A.duranensis	A
AX-147209256	AGTGGCACCTTGTTTTCTTCTTCTGGTAATTGACC[A/C]CCAAGTGTTTGACGAAATGCCAAAAAGAATTTGCA	2	r	Aradu.A01	8228773	A.duranensis	A
AX-147209257	TCATTGCCATTCAAGATCTCATCCTCGCAAATCCC[A/G]GGAATCCGTCCGTGTCCATTGACTTCCTCTCCAGG	2	r	Aradu.A01	8229021	A.duranensis	A
AX-147209258	TGTGATGCCCATGAACCTAACACTCATTTGTTGAA[A/G]CTGGTTGAAGGTGTTCGTCGAAATGGTTTTAGAGC	2	f	Aradu.A01	8229413	A.duranensis	A
AX-147209259	GGTTGAAGGTGTTCGTCGAAATGGTTTTAGAGCAG[A/C]CATTGAAGATTGGAGGGTTGTTGAGTGCTGCAAGG	2	f	Aradu.A01	8229451	A.duranensis	A
AX-147209260	ATATTGTGATTTGTGAATCTTGTATGTAGCACTTT[C/T]TTGTCTCTAATGGTTTGGCGCATTTGTTGTATAGA	2	r	Aradu.A01	8230666	A.duranensis	A
AX-147209261	AGATTTTGGAAGGTGGAAAGTTATGATGCTTCTTT[A/G]TGGTTTCCAAGGATTAATAGGGTTGAAGGTTATCC	2	r	Aradu.A01	8232673	A.duranensis	A
AX-147209262	CCCTCGTAGAAGATGTGATAGAAGTGGCCAATCCC[A/G]ACCTGAAGCTTATAGTCCAAGCCCTTGAGTGTTGC	2	r	Aradu.A01	8287341	A.duranensis	A
AX-147209263	CCACTACCTAGTGTAGCATCAATGTGCTGTCTAAG[C/T]TGTGCTCCCTGTGATACAAAGAAAGAGAAGAATCA	2	r	Aradu.A01	8291184	A.duranensis	A
AX-147209264	GATGTAGCAAGCAATGATAAGTCATTTTTCATGCT[A/C]AAGAAATCAAATCCCTTGACTGATAAACGCCTTTC	2	f	Aradu.A01	8293945	A.duranensis	A
AX-147209265	GACAGCATGGATCTCAAAGATCTTTTTGAGTTCCA[A/G]GAGGAGCTCAGTGATCCTAATGCTCCTTTCGCCAT	2	f	Aradu.A01	8297156	A.duranensis	A
AX-147209266	CTGATGATTGATTGTGTGTTGCACACACAAGCACA[A/G]CTTCAGCTTGTCCACATTCTGTATTTCTTTTGCTA	2	f	Aradu.A01	8297231	A.duranensis	A
AX-147209267	TGCTGCACTGCTGTTTTTGTATCATTCAGTGATTG[G/T]GCTAGTGCCTTTCGTTCGTAGTATGCTCGAATCTG	2	f	Aradu.A01	8297932	A.duranensis	A
AX-147209268	TATCCATCAGTTGAAAGTAGCCAGCTTCTAGTATT[G/T]TGCAGAAAGTCCAATTCCAGGCTTGTAGAATCAAA	2	f	Aradu.A01	8307983	A.duranensis	A
AX-147209269	AAGAACCCAAGACTGAAGTCCCAAACACTTTATTG[C/T]TTCAACAGTTGTCATCTTGCATGTATTCTTAAAGA	2	f	Aradu.A01	8308303	A.duranensis	A
AX-147209270	CTTGGGATTGCAGATATTTTTGACACAGTGTCACC[A/G]ATTTTTGCTTGCAGCTCCGGATCCTCCTCATCCCG	2	f	Aradu.A01	8308397	A.duranensis	A
AX-147209271	ACGGATTCCATCTCCTTCAACAAAGAGATTCTCCA[G/T]TTTATAGAATCACTGTCGTGTGCTTCATCGCTCTG	2	r	Aradu.A01	8309655	A.duranensis	A
AX-147209272	CCTTAGCACTTACAAGTGCAAACCTTAGTGGACAG[C/T]CAAGTAGTGTTTGCATCAGAGATTTTGAGAATCTT	2	f	Aradu.A01	8312225	A.duranensis	A
AX-147209273	GGAACTAAGCATTCCTTCCTCTCAAAAATCGGAGG[A/G]CAATGGCGTTCCAACAAAGTAAGCCGGTAGGAGCC	2	f	Aradu.A01	8317014	A.duranensis	A
AX-147209274	CACCATGAAAAAGAGCAACCATTAGTAATATTACC[C/T]TTGGATCGGTGCATGGTGTGTAGTCTTGATAGTCA	2	f	Aradu.A01	8317160	A.duranensis	A
AX-147209275	GACACTTGGTGCTTTTGTAAGGCGCACTTTTGTCT[C/T]TATGATGATGACATTGGGCCCTAAACACACAACAA	2	r	Aradu.A01	8318086	A.duranensis	A
AX-147209276	GGTAGGTGGAAAAAGGGACCATGAGAGTTGAAAAA[A/G]ATGGTCAGAAACGTACCTAAAAGGCTAAAGACTAA	2	f	Aradu.A01	8318485	A.duranensis	A
AX-147209277	TGTCCTCGTTGTCAAGATCGGGAAGCTCAGAACTC[A/G]CTGAGAATTTCATCCATCTCTTTTTCTCCAGAAAT	2	f	Aradu.A01	8335443	A.duranensis	A
AX-147209278	GTAAGGCCTAGGTGCATTTGGCTGCTTGATCCTCA[A/G]CACTACAAACGCAATAAACTCCAGGATCATTCCGA	2	f	Aradu.A01	8335663	A.duranensis	A
AX-147209279	GCCCTCTCAGCCATCCCTAGAAGTTGGAAAGAGTC[A/G]CTGCTCATTTCGGCAACAAACATTCCCATATTTGA	2	r	Aradu.A01	8335874	A.duranensis	A
AX-147209280	GTAAAAGAGAGCCTTGGGAAGAGTTTTCTTTGGAT[C/T]TTCCACTTCTCCGGCAAGAGTACTTATGGAGTCCC	2	r	Aradu.A01	8336107	A.duranensis	A
AX-147209281	GATGACTCTTGGTAGCTATATTATGCTTGGACAGT[A/G]TTGCTATGGGCATTTGTCTGATGAAACAGAAATGG	2	r	Aradu.A01	8341659	A.duranensis	A
AX-147209282	GAATGGTGAACTGAACAGGCAGGTTCAATTCTTCG[A/G]CAAGTATCTTAGGGCAGAGCTTCAGAGAGAAGAGA	2	r	Aradu.A01	8356129	A.duranensis	A
AX-147209283	CAAAACTGCACCAACAACTTCTCTAGGAGAATCAA[C/T]CATTGCAATTTTCCCTGCAAGATCAGGCCGCCACA	2	r	Aradu.A01	8358703	A.duranensis	A
AX-147209284	ACCGTTTGATCCTCGTTAACGGAGGAAGCAGCGGT[A/G]GCAACAGAGGGCATAGATGCCGAACAAGCTCGAAC	2	r	Aradu.A01	8360262	A.duranensis	A
AX-147209285	TATTGTCTAGCACCATATTCTTCTAAATCCACCAC[A/C]AGGATAAGCTTCGGTTCCGATGCCCTTCTTTCTGG	2	r	Aradu.A01	8391582	A.duranensis	A
AX-147209286	CATCAGGGGGCTCAACATTTATTATTGCAACACAC[C/T]TTAGCTTGTTCCAAGCCATTCATCACTCCATCTTC	2	r	Aradu.A01	8446955	A.duranensis	A
AX-147209287	AAAACCAATTTGCACTACAGAGGAGGAAGAATTTT[C/T]GTTGCTGTCATTGAAGACTTGCTGGCAAAAGGAAT	2	r	Aradu.A01	8448769	A.duranensis	A
AX-147209288	TTAATAAAGTCAGAAGGATCTGGTTTTGTTCCAAT[A/C]ACTTATTTGGAGGATGCAGAGTCAAAAGGAGCCGG	2	r	Aradu.A01	8455652	A.duranensis	A
AX-147209289	TTCCTACCAAATGGCGCTAGAGTGAAATGCGTGCC[A/G]GATGCCGGCTATTTTATCCATCTGTATGACTCCTT	2	r	Aradu.A01	8456650	A.duranensis	A
AX-147209290	TTGTCATAGGGATCAGCAAAGTATTTGTCTAAATC[C/T]TGCACTTCAAAATATGGAGCTGGCCTGGTAAGTCT	2	r	Aradu.A01	8456926	A.duranensis	A
AX-147209291	GGAGATATCAAGAATTTGGCAATGGTTAAATCTTC[C/T]AGTATGTGTACTGTTATTGGTAAAGTCAGAAGGAT	2	r	Aradu.A01	8477937	A.duranensis	A
AX-147209292	GGTTTTGTTCCAATCACTTACTTGGAGGATGCAGA[A/G]TCAAAAGGAGCTGGTAACGAACAATTGTTTTGGTG	2	f	Aradu.A01	8478010	A.duranensis	A
AX-147209293	GCTCTGCTGGAGGATTGGCTGCTATATTGAACTGC[A/G]ATCGCTTCAAATCCTTCCTACCAAATGGTGCCAGA	2	f	Aradu.A01	8478934	A.duranensis	A
AX-147209294	TCCCCTATTCTAGATAGTATGCTTAAGGCTAAACT[C/T]GCAAGAACTCTGGAATATGCTTCCAGAATGGAATG	2	f	Aradu.A01	8483088	A.duranensis	A
AX-147209295	TTCTCCACTGCTTGATTCAGCTGTCAAAACCATGT[A/G]CAATTCCTCTCCCAGGCTTGCCTTTCCAGACTGAA	2	f	Aradu.A01	8483843	A.duranensis	A
AX-147209296	ACTCGTTCTTCACCATCTCGTTGAAGAACCTCTCG[A/G]CCACATGAACCTTCTTGTTCCTCACCAAACACTCA	2	r	Aradu.A01	8503389	A.duranensis	A
AX-147209297	GGTTATATATATGTATCTGAATTGCAAAGAGCGGC[A/G]AGCAAGTTGTAAGTGCGTGTAAGGATGGAAGAGAA	2	f	Aradu.A01	8575794	A.duranensis	A
AX-147209298	ATCTTCTCAATCATCATCACTTTCCAACTTCTACA[A/G]CACTTCTGCTTCCATGCCTCCTACACCTCACCGTG	2	f	Aradu.A01	8576132	A.duranensis	A
AX-147209299	AGGAAGGAAAGTAGCATATCATCTCCATCTCTATC[C/T]ATTGAATGTGATGCAGTTGTTATAGGTTCCGGTTC	2	f	Aradu.A01	8581318	A.duranensis	A
AX-147209300	ATGGTAGCACAAGTCTTATTTGGAAGGAAAAAGTG[C/T]CAACCACCACAAAGGATTTGAACAACAACAACTTC	2	f	Aradu.A01	8584511	A.duranensis	A
AX-147209301	AGTACCAAGTTATGTTTCTGTTCCTTGAGTACCTT[A/G]TCTTACCTTTTGTTCCTTCCTTATTCCCTTTTCTC	2	r	Aradu.A01	8584587	A.duranensis	A
AX-147209302	AGGGCTTCTTCCCATTTTCCCTCTGCACTATAAAT[A/G]TTTGAAAGTAGAACATACGAAGCATGATGGCTGGG	2	r	Aradu.A01	8626204	A.duranensis	A
AX-147209303	AGAACATACGAAGCATGATGGCTGGGATTTAATTC[C/T]ATCATCTTCAGAGCAGATTTTTCTCCAATCTTTGT	2	r	Aradu.A01	8626249	A.duranensis	A
AX-147209304	AATGCTCGGATTCTGGCTTAATCTTGTATCTATGA[A/C]GCATCAATGTAAAGAAATTCGAAATATCTTCAACA	2	r	Aradu.A01	8626445	A.duranensis	A
AX-147209305	AATGTAAAGAAATTCGAAATATCTTCAACATAACC[A/G]CCATGACTACAAGCTGATAACAGAGCTAAGAAAGT	2	f	Aradu.A01	8626486	A.duranensis	A
AX-147209306	AAGAAAGTTACACGGTTAGGCATCAAGCCATTCTT[C/T]TCCAACATACTGAAAACTTTTATGGCTTCCAATGC	2	f	Aradu.A01	8626549	A.duranensis	A
AX-147209307	CACATCTATTGCTGAAAGCTGCGAACAAGCTGAGA[C/T]GCATAAAGGAAGGCTATAACTGGTGAAAGTGATTC	2	f	Aradu.A01	8626809	A.duranensis	A
AX-147209308	ATGAACAATGTCAAGAAAAGCTTTGTAGGAACAAT[C/T]CACTTGTTTACACTCAGAGTACATGTGGACTAATG	2	r	Aradu.A01	8626977	A.duranensis	A
AX-147209309	CATTTCACTAAACAACCTCTTCACCACACCAAATT[C/T]ACCAACTTGAGCAAATCCAGAAACCATGACATTCC	2	f	Aradu.A01	8627799	A.duranensis	A
AX-147209310	ATTTAGTTGGCACACGATGATGGTCAAATAGCACA[G/T]GCATTGGCCTTTGGACAATTCATCCAAATTTCCAC	2	f	Aradu.A01	8628395	A.duranensis	A
AX-147209311	AGTTAGCAGTGGTTCCTGTTCTTCAATTTGCGACA[A/G]AGGTTACAGTAATGGCGTGGAGAAATGGGTGTGAG	2	f	Aradu.A01	8653737	A.duranensis	A
AX-147209312	GTTCCTCCACTCGACAAAAAGATGCCCGCTTTGGA[A/G]ACTTTCCGACTGACCAAAGAGCTGGTTCAGCAAAG	2	r	Aradu.A01	8654931	A.duranensis	A
AX-147209313	CTTCTAGCTGATGACAAGATATGGGATCAGAATGG[C/T]TTTAATGATATCGTACGCAAAAGCCTAGGACCATC	2	r	Aradu.A01	8656099	A.duranensis	A
AX-147209314	GAGAGATTCAGAAACCGTGTCAAGCGATACGTAGG[C/T]ATATGGTGCTGCGTGCTTGATCATGATCCCGGTCA	2	f	Aradu.A01	8658292	A.duranensis	A
AX-147209315	ATCATTGGAAACGGAACTCACCGAATTGAAATTGA[A/G]GAAGAAGAAATTGAGAAATTAGGAGAAGAAATTGG	2	f	Aradu.A01	8663496	A.duranensis	A
AX-147209316	GCAAACTTATCTGTCATTGCATTTTCATACTTCTT[C/T]GGAGCTCTACTAATGGTGATCACATCAATGTTCGT	2	r	Aradu.A01	8697091	A.stenosperma	A
AX-147209317	TCACAAATGTTTTCCTTGTTTCTCCAGGGTGTTAT[A/C]GCATCTGCCCTTAACTATGGACTGATTACATGGTG	2	r	Aradu.A01	8697589	A.duranensis	A
AX-147209318	ATTTTCCTTGGAAGTCCAATTTACATGGGAAGGTA[C/T]GTCTCCTATTTTGATGCATTGTTCAATAAGTAGAG	2	r	Aradu.A01	8697736	Arachis hypogaea	A
AX-147209319	GCCAGATTTGGGCTTCGCAATTTTGATTTACTTGA[C/T]ACGAAGATAAATCCTCTCATTCTTATTCCCATTTT	2	f	Aradu.A01	8701474	A.duranensis	A
AX-147209320	ATTCCCATTTTGATCCTTTCCTTTATTCTACTTCT[G/T]TGCGCTTTATCATGTGTTAGCAATTGGATGCCAAG	2	r	Aradu.A01	8701534	A.duranensis	A
AX-147209321	GATAGACCATTTAGCCTTGGGGTTGATAATAGTGT[C/T]GGCATCCAGCTTGCAGAATCTTCATTTTACCCGTC	2	r	Aradu.A01	8702055	A.duranensis	A
AX-147209322	AGGACTCAAATCAGTTTATTTGTGAATTTGGTTAA[A/G]AATATAAGGACTTGCTAACCAGGCATTTGAGATAG	2	r	Aradu.A01	8703736	A.duranensis	A
AX-147209323	CACACAGTTTCTTCCAATTCTTCCACTAGAAACAG[A/G]CACTTAACATGCACTAATGACATTGCGTTTAGATT	2	f	Aradu.A01	8703841	A.duranensis	A
AX-147209324	CTTAACATGCACTAATGACATTGCGTTTAGATTCT[A/C]TTTTTAAGATAGTAAACACATTAATTCGTTTAGTT	2	r	Aradu.A01	8703879	A.duranensis	A
AX-147209325	TTTTTCTTTTTTGTGTGAAAATTCTTAGTCCTCTA[A/G]TTAGACCCTACCTGCCTCAGATCTATTGTAATAAT	2	r	Aradu.A01	8704162	A.duranensis	A
AX-147209326	GATCTATTGTAATAATAATTATCTTCTTTTCTTTC[G/T]CAACCTCCAACTACCCACTCTCTTCTTTCTGCTCC	2	r	Aradu.A01	8704217	A.duranensis	A
AX-147209327	TGTAATAAGAAAATTGACATAATTATTGGTGATCC[A/G]GTTCAATTTGACCTTCCAGCAATGAGGCAAACGGC	2	r	Aradu.A01	8706366	A.duranensis	A
AX-147209328	TTGGACTGTTTCTGACTTCATCCTCAGAGATCTTT[C/T]TCTCTCTTCAACCTTTTTCAGACACAATTTGTTGT	2	r	Aradu.A01	8712588	A.duranensis	A
AX-147209329	TCAGACACAATTTGTTGTTGCTACTCTCTTGGTGG[C/T]GTTCTAAAGGTTGGATTTTCCCTCCTCCAAGTTGT	2	r	Aradu.A01	8712641	A.duranensis	A
AX-147209330	TCTGCATTACAAATCTTGGCTGAGATTGGATTTCT[G/T]AGCTCACCTGAAGCATGCACGTATGTGATTCTCAT	2	f	Aradu.A01	8715616	A.duranensis	A
AX-147209331	ACGGTCTGCTGCTACTGGTTCTTTGAATGGGGATA[C/T]TTCTAATAATTTTAAGCCTCCTAACTTGGAGTTGT	2	r	Aradu.A01	8716576	A.duranensis	A
AX-147209332	TTAGATCATTATGCAGTGAAAAAGATAAGGCACTT[A/C]AGGTGAAAGTCTTGAATTCATGGAATGAGCTAAAC	2	f	Aradu.A01	8717129	A.duranensis	A
AX-147209333	GACCGTGTGTTTGATGGTGGTGCAAGTCAAGAGAG[C/T]GTATTTGATGATACAAAGGCAAGTCTTAGTACAAC	2	r	Aradu.A01	8718355	A.duranensis	A
AX-147209334	CGAGTGAGGTCAATAGTGAATGATCCTAGCAAGAA[C/T]GTTTCTTCGAAAGAGATAGCACGACTGAAGAAGTT	2	r	Aradu.A01	8719784	A.duranensis	A
AX-147209335	ATTGAGAGGTTATGAAACAAACCGTGTTCTTCTGA[G/T]ATAAGATAGAATCCTTGCTCCAATTCTCTTTCCAA	2	r	Aradu.A01	8722297	A.duranensis	A
AX-147209336	TCCAATTCTCTTTCCAACAATAGCTGAGGGGATCA[C/T]AAATGGAATTGCAACATCCTGATCTGTCTCATCAA	2	f	Aradu.A01	8722351	A.duranensis	A
AX-147209337	GGATTCTGCCCTTAGTTCTTGGGATGGGACCACTT[C/T]GGATGATTCAGATGAAGCAGACAATCAAATATACA	2	r	Aradu.A01	8745999	Arachis hypogaea	A
AX-147209338	TTAATTCCGAAATTGGTTCACTTTCCTTAGAGCAG[A/C]TAGACAGAAACCCCACAGCTGAACCAAATTCATCT	2	f	Aradu.A01	8746316	A.duranensis	A
AX-147209339	AAGATCAAGGAAAAGGCTGTACTAAGTGATGTTTT[C/T]GCCAAGTATGGATCAAAAGCTGCCGTAGCTGCTTC	2	f	Aradu.A01	8746593	A.duranensis	A
AX-147209340	TCACAATAAGAGAAGTTGTAAAAAGCAGAAGGAAG[C/T]TATGGGTAAAGCGAGTTTTGCACCGCAAGCACCAG	2	r	Aradu.A01	8767153	A.duranensis	A
AX-147209341	GAAATTTTGTCACCGCTTCCTTCATAAGCACACCA[C/T]ACTCGCATTGACGATTGGAACTTCAACAGCCACCG	2	r	Aradu.A01	8777664	A.duranensis	A
AX-147209342	ATACCTGGTGGAGTGCAAGAAACATTTCTCATGGA[A/G]CATGGTACTGAGGTGTGTTCCATCTCACTCCTTTT	2	f	Aradu.A01	8779575	A.duranensis	A
AX-147209343	TTGAATTCTGTGCTGCTGCATTAAGCGTACATTAG[C/T]TCGAAGTTCTGGATCGCTGGGAACAACATGCCCGA	2	f	Aradu.A01	8782882	A.duranensis	A
AX-147209344	AGAGCGAGAAACATGGCAGAGGAGAAGGTGTTCAG[A/G]TCCAATGAAGTGTTCGCCGGCGATGTGTCTTCTTG	2	f	Aradu.A01	8888170	A.duranensis	A
AX-147209345	TTGAGACACATATGGACTTGGTTGGGTTTTACATC[A/G]GTGTCGAAGAAAAATTTTCTGTCGCTATTGGATTC	2	r	Aradu.A01	8892774	A.duranensis	A
AX-147209346	AGTTGCATTCTTGTGCCTGGTGGATGGCGAGAAAT[A/C]TCTCTCATGGAGTATAGTTCTGAGGTCCATTTAAT	2	r	Aradu.A01	8892852	A.duranensis	A
AX-147209347	CATTGGTAGTTATTGTTTGTGTCTTTGCGACTGCA[A/G]TGGGAGATTTTAGAATGTAATGAATGTGTTAATTC	2	r	Aradu.A01	8926579	A.duranensis	A
AX-147209348	AGTTCGCAATACTGGTGTTTTAGGTTACGCAATGT[C/T]TGTGGTACTTTTAGAAGCATCGTGCTCTGGTGTAA	2	r	Aradu.A01	8926749	A.duranensis	A
AX-147209349	TGGTGCCTTGGCAAATCCTCTTTTAGCTTCAGAAT[C/T]GGCACTTAACGGACTAAATGATTCAGTTCTGGAGG	2	f	Aradu.A01	8929410	A.duranensis	A
AX-147209350	TCTCTGTTGTGCCAACTAAGGATCTTATAGGGCCA[C/T]TAAGCATCAATTTAAGTTGATTTTCCAATTTAGAA	2	f	Aradu.A01	8935133	A.duranensis	A
AX-147209351	CTATATATAGTCAGATATCTATAATTGGTGGAAAC[C/T]AAATTGGAAGTTGATTCTCAATTTTGCAAGGGCCA	2	r	Aradu.A01	8938345	A.duranensis	A
AX-147209352	CCAATACCATTCAAACGTCCAATGTATGTTGTGGT[A/G]GGTAAACCTATTGAGGTCAACAAAAATCCAGAACC	2	r	Aradu.A01	8938932	A.duranensis	A
AX-147209353	ATGGAAAATAAATTTTAGGTTGCCAAAGTACATAG[C/T]CAGTTTATTGAAGCACTTCAAGATCTTTTTGAACG	2	f	Aradu.A01	8939166	A.duranensis	A
AX-147209354	TATTGAAGCACTTCAAGATCTTTTTGAACGTTACA[A/G]AACTCAAGCTGGGTATCCAAACCTTTCGTTGAAAA	2	r	Aradu.A01	8939207	A.duranensis	A
AX-147209355	GCACCCATTATAAGTGTGACGGTTGGAATGGCTGC[A/G]TCACTGAAAATTGAAAATGAGATGTATTCTTTAGA	2	r	Aradu.A01	8942047	A.duranensis	A
AX-147209356	AATTAGTTATGATCACAAAACAATACTCACACTAA[C/T]AGAAAACTCTCCAAAGTAATTGTTTTGGCCAAACT	2	f	Aradu.A01	8944361	A.duranensis	A
AX-147209357	ATCATACCTACAGAAGTTGCAGGAGGAAGTGCATA[C/T]TGAAGCATAAGAACAAACTGATATAAATTGTATGA	2	f	Aradu.A01	8953228	A.duranensis	A
AX-147209358	CACCCAATAATGGTGATAATATGAACCGCACTACC[A/G]TAATCCCTATTATTAGATACCAGCTTATTCCTGAT	2	r	Aradu.A01	8953340	A.duranensis	A
AX-147209359	GCTCCTACTATCAAAGTCATGGACACAATTGTTCC[C/T]TCCCTGCGATTAGGTATATAATAAGTTTTTTTTTT	2	r	Aradu.A01	8953538	A.duranensis	A
AX-147209360	CCAAGAAGAGTGATCAATAGTGTCTCCAGAACAGG[A/C]ACTAATGCCACCAAAAACAGGTCCCAAAATGCCAT	2	f	Aradu.A01	8957588	A.duranensis	A
AX-147209361	TTAACTCAAGAAGTCACCATAGACTCCAAGTCCAA[C/T]TCTTCGTCAGAATCTATCACCTCTTCAAAATTATA	2	f	Aradu.A01	8958652	A.duranensis	A
AX-147209362	GATGTGCAGTATTTTGATTCGTGATTCCCACGTAG[A/C]AGATATACATTATGAGGCATAAACACCTGATCCAA	2	r	Aradu.A01	8960707	A.duranensis	A
AX-147209363	GCTAATTTCCTCACCAAATTTGGTTCCAAAGTGTA[C/T]ATAATCCATAGAAGGGACAATTTTAGAGCTTCTAA	2	r	Aradu.A01	8969159	A.duranensis	A
AX-147209364	TTCCCAGATGCTAATGGAAATATTGTTGGTGCAGG[A/G]TGTATGGCAGCACTGGATGCAGAGCATTACTTGCA	2	r	Aradu.A01	8971267	A.duranensis	A
AX-147209365	GTTTTCAGAACCTTAAGTAGCCTTGCAAATCTCTG[A/G]AGGAAACATGCTTCTGTATATTCCAAATTCTATGT	2	r	Aradu.A01	8984724	A.duranensis	A
AX-147209366	CCAGAAGAGGTCATCACTGGAGCTTGTAATCTCAA[C/T]GACAGAAACCTCTAGTGATACTGATAGTGTTGATT	2	r	Aradu.A01	8992661	A.duranensis	A
AX-147209367	GTTGATTCTGTTGTTCCTTCAACCTATGTTGGTCA[A/G]TTTGCTCGGATACTTGAGCTAGGAGATAATGTTGA	2	r	Aradu.A01	8992725	A.duranensis	A
AX-147209368	ACCTATTTGGACATTGGATGATTGTATGCAAAGTG[G/T]TCCAATTAAAGATTCCGTTCTTGTGTTATCTGGTC	2	r	Aradu.A01	8994090	A.duranensis	A
AX-147209369	GTGTTATCTGGTCAGAAGATCATCCAAGTTGAAGA[A/G]CCAGAACCACAGGTAGATGTTCGTCTTGGTGCCTT	2	r	Aradu.A01	8994148	A.duranensis	A
AX-147209370	GCTTCAGAATCTAATATTTCACAATCACTTCCCTT[A/G]AACCAAAAAACTCTGCTCATTGTCAGCGCAAAGAA	2	f	Aradu.A01	8994721	A.duranensis	A
AX-147209371	ACATGAATGTCGAGCTACCACCATTGATTGTGAAT[C/T]TGGAATGTCCTCCTTATGCCATCTTGGGAGACCCC	2	f	Aradu.A01	8995079	A.duranensis	A
AX-147209372	AGTCTATCTATCCCGCCAAATGCCCTCGAAAGATT[A/C]GATTCGAGCATATCATCGAAGGCAAATGATTCCGA	2	r	Aradu.A01	8997162	A.duranensis	A
AX-147209373	AGTTTATGGCAGAAGAGTTAACTCTAAGGCTGAGC[G/T]GCATTCTTGGTCTCTTTCCTATATAAACAATCATT	2	r	Aradu.A01	8999827	A.duranensis	A
AX-147209374	CATACATACAGGCATGCTCTGACAAAATCACCGTC[A/G]AAACATCAACCTATGTCAGATTGACCACAACTTGC	2	f	Aradu.A01	9000963	A.duranensis	A
AX-147209375	AAACTTAAAGGGCGGCTTAACCAACATACATCAAG[C/T]TCTATCAACCTATCTACAATAGCAGGCAGCATCGT	2	f	Aradu.A01	9001825	A.duranensis	A
AX-147209376	AATCTCTCAGAAAACTGAGGAAACAGCGTGCTTCC[A/G]CCGGTTAAAATTATGCTGCCAAAAGGAAAATCGCA	2	r	Aradu.A01	9006215	A.duranensis	A
AX-147209377	GCAGGTTGGAAGATCATCTCAGGGACAAGAAACCG[C/T]TCATTTGTCAAGTCAAATTCCTACAAATAATAAAA	2	f	Aradu.A01	9006658	A.duranensis	A
AX-147209378	ATTTCATTATGCTCTTTCTTCTCGGGAAAAAGCAT[G/T]AGCGTTTTCTTAATTGGTTCATCTCCGGAAGAAGG	2	r	Aradu.A01	9013891	A.duranensis	A
AX-147209379	CAGTTCACGGTACCAGCAACATCGGATAACTCTTT[A/G]GGTGTATAGTTATAGAATGTGGGTGTAAAAGCATT	2	r	Aradu.A01	9022835	A.duranensis	A
AX-147209380	TTGGAGTCTGTCGATGTCGTCAAACTCATCAATTC[A/G]TTCATTTGAGTAGGATTTCACTCGTATAGCCCAGT	2	f	Aradu.A01	9024837	A.duranensis	A
AX-147209381	CTTGCTGCACAAAGCATTGATCAAGGCTCTTTTGG[C/T]ACCCACCATGACAATTTGCAAGCTCCATTGCTCTC	2	r	Aradu.A01	9034912	A.duranensis	A
AX-147209382	CCATTGCTCTCAAGGCAAGGTAGTAGTGTTGTGGA[C/T]AGGAGTAGATTTTATAAGAGGAGCAGCAGCATCAA	2	r	Aradu.A01	9034972	A.duranensis	A
AX-147209383	GCATTAGAGCGTGGTGAATCATTTCAAGCAGCAGC[A/C]CTTGTGAGCCAATCAGTTCTTGCTCTTAATAAGGA	2	r	Aradu.A01	9035350	A.duranensis	A
AX-147209384	GTATATAACTTCAAATACATGTTGCAGGCTGCTGG[C/T]ATAAATGGATTTCTATATTATGCTCCTCAAATCCT	2	r	Aradu.A01	9036066	A.duranensis	A
AX-147209385	GAGAGCATCTTCTGCATGGGATTTGGTGTGATTCC[C/T]AACATTATTTGTGCAGAGATTTTCCCAACAAGTGT	2	f	Aradu.A01	9036760	A.duranensis	A
AX-147209386	CATAGTGTTGGTGATTTAATCAAGAAAATAGCTTA[A/G]AAATTTCAGAGAGATTGAAGATGAGAAAGATTTTA	2	f	Aradu.A01	9049633	A.duranensis	A
AX-147209387	CTAGATCCATTTTCTCGTACCCATGAAAATTTTAG[A/C]TTTAGGCAGAGGTATCTAACTTCTTGCTTAGAAAG	2	r	Aradu.A01	9050036	A.duranensis	A
AX-147209388	GTGAAGATGCTTTTGATTCAGCTTCTGAAGTAAAT[G/T]TACATGGGTACGTTGACTTTGAGTAGCTTTTATTT	2	r	Aradu.A01	9053568	A.duranensis	A
AX-147209389	ATTGAGGCTTGTGCTTCTAATGCTGATTTTGACAA[A/C]TGTAAAATTCTCCTCCCTGTTTTAAAGCCAACACA	2	f	Aradu.A01	9054557	A.duranensis	A
AX-147209390	TTGGAACAGTTGATGTCCGAGATTGGGAACATGCG[C/T]GCAGGTTTAAGGTTGATGCCTGATTTCCAAAGGAG	2	r	Aradu.A01	9055387	A.duranensis	A
AX-147209391	CCATGCTTCTTTTTCACAGCCATGTGCCATTTCTT[C/T]AGCGCCTTAGATGTTTGTTCATCAAATATTGATCT	2	r	Aradu.A01	9074580	A.duranensis	A
AX-147209392	GAATATTACCTGACTCCAACAACTATCTTGAAGTC[A/G]TCCTCCAAGGATCTTTTGATATACTTTTGGAAGTC	2	r	Aradu.A01	9076719	A.duranensis	A
AX-147209393	ATGTGTAACTGGTGCAACCCATTGCTTGATATAAG[C/T]GGCGCGTATCCCTATAATTAGCAATTAGTAGATAA	2	f	Aradu.A01	9078106	A.duranensis	A
AX-147209394	GATAGAAGTTTCCTATGAATTTGATCTTTGCCGCT[A/G]CTCTCATCGCCGCTACCTGCATATTTACATGGCAA	2	r	Aradu.A01	9078578	A.duranensis	A
AX-147209395	GCATTCACTCCATCACTTATATTTGCAAGTTTTGC[A/G]AGGAGTGTTTCTCTTGATGATATGATATCATGGTA	2	r	Aradu.A01	9093775	A.duranensis	A
AX-147209396	TAACAAAATATTGATATAATTCATGGTTCATCAGG[C/T]AATATGGGTAATCTTCCAGTTGTAATAATCCCAGC	2	r	Aradu.A01	9094990	A.duranensis	A
AX-147209397	GTAATAATCCCAGCAATATGTTATGAAAAAGGAGG[C/T]CCATTTGGTGAAAGAGAAAAATGCAGAGTCAGAGC	2	r	Aradu.A01	9095047	A.duranensis	A
AX-147209398	TAGGTTGGTGGCATATTCATTTGGACCTTTACTTA[C/T]CAATTAGTAAGAGACAGAGCCATGAAATATAAGGC	2	f	Aradu.A01	9095558	A.duranensis	A
AX-147209399	CTAAATCTAAATGTGTAGATTCTAGATCAAGTTCC[A/G]CAATCGTGTTGGCAAGGATTGGTTGAAACTGTGAG	2	f	Aradu.A01	9095862	A.duranensis	A
AX-147209400	CATCTAGTTGCTAGAATGCGGATTAACTTGTTGAA[A/G]TAAGGATCATCACCCTGAAAAAGTGTTTGGATAAG	2	r	Aradu.A01	9099946	A.duranensis	A
AX-147209401	TCATCCATCCTTGCTTGAGCTTCGACATAAGACAA[C/T]GCCGCAGAAGATTTAATGACACTTTTTGTGAATCT	2	f	Aradu.A01	9101589	A.duranensis	A
AX-147209402	GACCATGGCAATGGTGGCAAACATGCTAGAACTTG[C/T]GAAGAGAATGGCCTTGAATTTATGTCATTTTCTAT	2	r	Aradu.A01	9103348	A.duranensis	A
AX-147209403	ATTAATTAACAATGATAGTAAACTTACGAATGCCA[A/G]TTTCTCTTGATAATACCAACAACACGACCAGAAGG	2	f	Aradu.A01	9104382	Arachis hypogaea	A
AX-147209404	TTCCTATCATTCTTGGTTTCTCCACTCATTTCCTT[A/G]ATATATGTATCCCTGAAAACACGAGAAATAAAAGA	2	f	Aradu.A01	9105832	A.duranensis	A
AX-147209405	GACATATTCTTGTTCTTAACCTCTTCCAGCACAAC[C/T]GACAGCACCACCACATTGTCGATAGCTGGATTCTC	2	f	Aradu.A01	9106146	A.duranensis	A
AX-147209406	TCTCTCTGCGCTTTTTTTTTGAAGTAGTAGTAGGT[A/G]TAGAGTGGGCTTACCTACCAAAAACTGTGAACCCT	2	r	Aradu.A01	9107035	A.duranensis	A
AX-147209407	AATAACATTCTCCTCATGAAACCTCTTTATCGTCA[A/C]ATTCTTATCGTTCTCTCTGTTCTCTGTGCTGTCGT	2	f	Aradu.A01	9108917	A.duranensis	A
AX-147209408	ATCTCAGAATCAATTGCAGAATATGTTGCTCGTAC[A/G]CCTACCTTTTCAGATGATGGAGCAGTTACACTTGG	2	r	Aradu.A01	9110334	A.stenosperma	A
AX-147209409	ACTGTATCCGAATTCGAGGCTGTATTATTATGCCA[A/G]CATACTTCATTTGATGCCGATGATGAGTATGTTTC	2	f	Aradu.A01	9110664	A.cardenassii	A
AX-147209410	CAACCAGTCTTTCGCTTGCGTAAGAATTTTATACT[A/G]GAACCCTCAATCACTGAAAGGTTACCTGGTTCTGA	2	f	Aradu.A01	9110781	Arachis hypogaea	A
AX-147209411	TCGATGATGGTAATATGATGCTTCCTTTGCCAATA[C/T]CAAATTCTTTGCCTTCCCCGAAACCAAAAATTGTC	2	f	Aradu.A01	9110929	A.duranensis	A
AX-147209412	GTTTGTCATGTCTCATTATTAGTACACTCAATTCT[C/T]TGAGAAGATGATTCTGAATATCCATTATTGGATGA	2	r	Aradu.A01	9114421	A.duranensis	A
AX-147209413	GAATATCCATTATTGGATGATCCAACCTCACTTGT[A/G]CTTTTGAATGATGCCATCTCCGTTTTCCTTCTCTT	2	r	Aradu.A01	9114472	A.duranensis	A
AX-147209414	TCGCGGTAACTGATCCTTTTTGGAACTCCAATTTT[C/T]AGCATCCTTCCATTGTTTGGAAAAACCCAACCACG	2	f	Aradu.A01	9116308	A.duranensis	A
AX-147209415	AGTCCAGAGTGATTAGACCAATAACCAATCCTCTT[A/G]GTCCCTGTTCCAACCACATTGATGATTTCATATGC	2	r	Aradu.A01	9116485	A.duranensis	A
AX-147209416	GTCCAGTTTTTCCACCTCGAAATGAAAGATCTCTT[A/G]AGCTTTGAATCCGGCACATACATTCGCAGCGCAAT	2	f	Aradu.A01	9116830	Arachis hypogaea	A
AX-147209417	CTTGAATGTCATCCATTACACTCAAAGAAAGTGGA[G/T]AACTTATATCTATCCCGGTAGACAGAAAAGTTGTG	2	r	Aradu.A01	9116906	A.duranensis	A
AX-147209418	TCATGAAAGGGCCTACCCTCAGCAATGCTCAAGAA[C/T]CCTCTATATTTGGAATCTTCTTGAAGTGAGAGCTT	2	f	Aradu.A01	9117691	A.duranensis	A
AX-147209419	CCAAGAATTGATGGATCAGAATTTACATCTTTAAC[C/T]GCGGCTTCTACGGCGATTTTCACAATTTTGCCAAC	2	f	Aradu.A01	9117775	A.duranensis	A
AX-147209420	GCCCTCAACGAGTTCCTCTGGACGCGGAATTATCC[A/C]ATCACCTTCAAATCCATCAAAACCCCACCTTCCGC	2	r	Aradu.A01	9122119	A.duranensis	A
AX-147209421	TCATTAAAGGGCCGCTCTAAAATCCACACAACAAC[C/T]CCAACAATTAGAAAAAGCATTCCTGTGACAAACCA	2	f	Aradu.A01	9141301	A.duranensis	A
AX-147209422	AAAAGCATTCCTGTGACAAACCACATCATTGGAGT[A/G]AATGGTATAAGAAAGGCCCAAGCACTTGATTTCAA	2	f	Aradu.A01	9141349	A.duranensis	A
AX-147209423	ACAATACTAGAAAAAATAATACTTACACCAATTGT[A/G]ATCTGATGGAGAAGTTCTGAATTCAAGGGATTGGT	2	f	Aradu.A01	9142189	A.duranensis	A
AX-147209424	ATTGAGAATGGTTGCATTGGAATTTATATCATCTA[C/T]TGCTGCTTGTATTGCAATTTTAGCCACTCCTCCAA	2	r	Aradu.A01	9145683	A.duranensis	A
AX-147209425	GCGCGAGCTTGCCAGGAATGTTTGGGAGGACAAGT[A/C]CTGGGAACTGGAGAATAGTCTTTCTCACAAGTTCA	2	f	Aradu.A01	9151704	A.duranensis	A
AX-147209426	GATTCAGTCTCAAAGTATAAAGAATACGTGGAGTC[G/T]AAAACTTCAGAGATGAATTAGGGATCTATCAGAAA	2	f	Aradu.A01	9153619	A.duranensis	A
AX-147209427	TGGAGTAGTGCCTCCTAAAACGGTAGGTCATTCTA[A/G]TAAGATAGCAAAAGAGAGCAATGAAACATGCAATG	2	r	Aradu.A01	9154243	A.duranensis	A
AX-147209428	TAGCTGTTGACATGTCAATTGCTAAGGGAGAGTCC[C/T]TTGGAAAGCCCTACATCATTCATCAAATCATTCTC	2	r	Aradu.A01	9154456	A.duranensis	A
AX-147209429	TCAGCAAATGAACCTCTTAAGAAACCAATTCGGTC[A/G]TTGCTTATCACTAAGCTTTCAATCCCTTTCACTGG	2	r	Aradu.A01	9155638	A.duranensis	A
AX-147209430	CGGCGCTCTAAAATCCAGATAACAACTCCAACAAC[C/T]AAGAAAAAGGTTGCTGTGACAAACCACATCATTGG	2	f	Aradu.A01	9157305	A.duranensis	A
AX-147209431	TTTAGGGTTAGGTTATTCCACCTAGACACAAATTT[C/T]CTCTTCAATTCTGAATCAGGTGTATACATGCGCAA	2	r	Aradu.A01	9158684	A.duranensis	A
AX-147209432	CCCTTAATTGGGGAAGAGAGTTGTTCCACTGTGAG[A/G]ATTGATGTTAGGCTTGCAATGTAGCTTGAATTCAG	2	r	Aradu.A01	9205209	A.duranensis	A
AX-147209433	TGGATTCATTAGGTTTCCATCTTGAGAAAACTCTA[C/T]TCGGCCGGTTAAACCGGTTCGATTAACTTCTAGAA	2	f	Aradu.A01	9206672	A.duranensis	A
AX-147209434	AAGCAACATGCTACCATTAAGAAACATTCCCATAG[C/T]ATCAAGATGAAGGGTATCACCATCACCCCTTAAAG	2	f	Aradu.A01	9206750	A.duranensis	A
AX-147209435	GAGCCAATCAGTAACTATCCACACATAACCACTTA[C/T]CATCATGCCTAATGATTGTGCAATATGAAGAACTT	2	f	Aradu.A01	9207104	A.duranensis	A
AX-147209436	CTTACAGTCAATGATTCCTAGAAATCCAGTTGATA[A/G]TTTTGTGTCTTGCATAGAGATGTTAAGCTTGGTTC	2	r	Aradu.A01	9208344	A.duranensis	A
AX-147209437	GGATTATGGGATGTGATGAGTAGCCAATATGCTGT[A/G]ACAATGGTGAGAAAGGAGCTGATGAAACACAATGA	2	f	Aradu.A01	9216752	A.duranensis	A
AX-147209438	TTCTCCATGGATCCACCTCCTAAGATTGAAATCAT[C/T]TCTAGGTTACATAAGAGGAGGAGTATTTCTGCTGA	2	f	Aradu.A01	9216905	A.duranensis	A
AX-147209439	TGGGCTTGTTTCCCATTTCAGCTTGCCCTAAATGC[A/G]ATTCCAACCCTAACCCATTTGGCTCCTTTGAGCAT	2	f	Aradu.A01	9220666	A.duranensis	A
AX-147209440	GAAGAAGATGAGAGCTTTGAATCTTATCGAAGAGG[A/C]GGGTATCATGCTGTTAAAATTGGTGATCAATTTGC	2	r	Aradu.A01	9251601	A.duranensis	A
AX-147209441	CACACAAAATTTGTTGCTCAACTAATTGATCACTT[C/T]AAGCACACAGGTCCAAATGGAAATCACCTTTGCAT	2	f	Aradu.A01	9252820	Arachis hypogaea	A
AX-147209442	CAAGATCTTCAAGCTTCTTCCGAATTTGATCACCG[G/T]TCGAAAAGCGGCTAAATCTTCCTGATAGAGGAGCT	2	f	Aradu.A01	9257053	A.duranensis	A
AX-147209443	TCAACAACATCCCTAGTCACAAAATCTATGAACTC[A/G]CTTGATCTATGACAAACCACTTCTTTAGAATTGGA	2	r	Aradu.A01	9257295	A.duranensis	A
AX-147209444	CTTCTTCTTCAATTTGCTTTCTATGAATTCATATC[A/C]TCTCTAAGATTATTTGAACAATGTTCGCCGTGAAG	2	r	Aradu.A01	9263845	A.duranensis	A
AX-147209445	TCACATTTGATATAATGCAGTTCATCCAGAACCAA[A/G]GCATTCTTATAAATGTTACTTCCAATAATCATATT	2	r	Aradu.A01	9266522	A.duranensis	A
AX-147209446	GATACTGTTGTGACACATATTCTGCCTCAACCAGC[A/G]GCTGAAAGTAAAAGGTGAAATTACTCTCAAGATTA	2	r	Aradu.A01	9267309	A.duranensis	A
AX-147209447	AATTTTGTGGGATATTAGAGAAAGCAAAACTGTTT[C/T]CAAAACTGGTGGAAACATGTCACAACCACTCCATA	2	f	Aradu.A01	9267788	A.duranensis	A
AX-147209448	ATCATAATACTACACAGAACACTCCTCTTCTTAAA[A/C]TTAACTTGGGATACAAGTCAGAGAAAATTCCCATA	2	r	Aradu.A01	9268000	A.duranensis	A
AX-147209449	ACTAATCAAAAGGACGGGTCTACACTGATGAGTTC[C/T]GCAAAGTTTACTGGATTCTCAAAAGTTCAAAATCT	2	f	Aradu.A01	9268981	A.duranensis	A
AX-147209450	TCAAAGAAAGGAACTGATCATATAATCCAGAGTGT[A/G]AAAGTTCTGAAGACTAATGGTGCTGTGCTTTCTAT	2	f	Aradu.A01	9269684	A.duranensis	A
AX-147209451	CTTCAAATATTTAGGTCTTTGCCGGAATTATCCTT[A/G]ATTGTGGAGACTTCTATTAGAGGTTTCAACTATTC	2	r	Aradu.A01	9270849	A.duranensis	A
AX-147209452	ATCTCACCGGTGGTAAAGAAAAGCATGCCCTGATT[C/T]CGGAAACAGAAGATTCTAAAGAGAGTATCCAGGAA	2	r	Aradu.A01	9274071	A.duranensis	A
AX-147209453	ACTATACCTGTTCTCGCTCTTTCTTTATTTGACTT[C/T]TTGTTAATAGTTCAGGATCTTTCCCTCGAGTACCA	2	r	Aradu.A01	9276466	A.duranensis	A
AX-147209454	AGTTGCATCTTCTTTGAGTAATGTCAAGAACCGAG[A/G]AATTACCCTGCATCAAGAATCATTAATTAAAGCAA	2	r	Aradu.A01	9277276	A.duranensis	A
AX-147209455	TAGGACAAATATATTCCCAAATCACTTGCATGGCT[G/T]CTTGAATTTCCACTGAATTGCTTGCACAGAAAGAT	2	r	Aradu.A01	9278283	A.duranensis	A
AX-147209456	ATCAGCATATATATTGATTCCACCTCATCCTCATC[A/C]TCATCATTTACTTCAGACTTTGACTTGTCAGATTC	2	r	Aradu.A01	9296968	A.duranensis	A
AX-147209457	TTTACTTCAGACTTTGACTTGTCAGATTCATCTTC[C/T]TCAGAAGCACCCTTACTCTCCTGAATACATAAAAA	2	f	Aradu.A01	9297010	A.duranensis	A
AX-147209458	GGTCAAAATGTACAGAACAAGGATAATGCATTGTA[C/T]TCAAAAGTTCTGCTCATCGCCCGGGTATTTACAAA	2	f	Aradu.A01	9301181	A.duranensis	A
AX-147209459	TGTTTCTCCCTTTTATCACCACAACGACACTGTTC[C/T]TGCTTCGTACCCAATAGTGATGGTAGCATCTTCAA	2	r	Aradu.A01	9309021	Arachis hypogaea	A
AX-147209460	TCAGACTCCACAGGGGAAGAACGCCAAGGAAACAA[C/T]AAAGATTCCCAACCATTGAGAAAAGTGGTTCCCGT	2	r	Aradu.A01	9311188	A.duranensis	A
AX-147209461	CAACCATTGAGAAAAGTGGTTCCCGTGTTAACTCA[A/G]GACCTGAATTTTCTTCCTTATGAAGATGACATGTC	2	f	Aradu.A01	9311233	A.duranensis	A
AX-147209462	AAACGTGCATCTAGTGACCGGGTAGCAAAAATAAC[A/G]TTATCAGAGTTAGTCAAGTATTTTGATATACCGAT	2	r	Aradu.A01	9311874	A.duranensis	A
AX-147209463	ATGACAAGGCTGCAGCATTGGCGGCAATAGAGAAA[C/T]GAAGGATGTTGGAGAGCGAAAAGGAAAACATAGAA	2	f	Aradu.A01	9312771	A.duranensis	A
AX-147209464	AGCCAGTTCTCGGAGATTGCAAGCGGCAGCATCAT[C/T]GATGACGGGACTAGTTCGCTTCCATCTTCAAGTGG	2	r	Aradu.A01	9316331	A.duranensis	A
AX-147209465	CTGGTAAAGCTATTAGGGTACTGTTGGGACGACGA[C/T]GAGCTTCTACTTGTGTATGAGTTCATGCCAAAGGG	2	f	Aradu.A01	9318085	A.duranensis	A
AX-147209466	GGTCACTTGTATGTGAAGAGTGATGTCTACGGCTT[C/T]GGCGTAGTTCTACTTGAAATGATGTCAGGCTTGCG	2	r	Aradu.A01	9319177	A.duranensis	A
AX-147209467	GAGGCATTGGAAGCCATAGAATCAATGCAAGATAA[A/G]TCCAAGGAGTCCAAGAATAGAGGTTCTCATTCTTC	2	r	Aradu.A01	9319456	A.duranensis	A
AX-147209468	TCTGCAGCCTCTAAGAGTCACCATCATTCAAGGCA[A/G]AGAGTTTCAAAAGCAAAAGTATGAGAAAAAAATTG	2	r	Aradu.A01	9319525	A.duranensis	A
AX-147209469	AAGAAGACTTCTCTTTAAAGTGTTATGTGTTGGGG[A/C]AGTGCCAAATCACATTGCATTCATAATGGATGGTA	2	r	Aradu.A01	9321290	A.duranensis	A
AX-147209470	CGCGACGAGATGGTGCATGCCGTCTACCAATCTTG[C/T]AAGCAAAAATGGAGCCATCTTAATGGTGAAGAGCC	2	r	Aradu.A01	9322309	A.duranensis	A
AX-147209471	TGTAATGTAAAATTTATGAAAAACTCACCTTGTCT[C/T]AAGGACATGGTAGCGAAAAAGAATCCGGTCAAAAC	2	f	Aradu.A01	9323552	A.duranensis	A
AX-147209472	TAACGCATAAGAGCATTCCAACCATCAGTTAGTAT[A/G]CCTTGAACAGTGCGGTGTCCAAATCTGAATCCAAC	2	r	Aradu.A01	9323967	A.duranensis	A
AX-147209473	CGGTCTAAACAATCAACACAGTTGGTCCTAACAAC[C/T]CCAAGTTGCTCCTTCATTTTCTCTCCCTTTTCATT	2	f	Aradu.A01	9324865	A.duranensis	A
AX-147209474	TCAACAATTTGCTCCCATTGGAATGGCATCGATCC[A/G]CGAATCTGCAAGAGATCAAACAAAACCTTTCATCT	2	f	Aradu.A01	9325655	A.duranensis	A
AX-147209475	AAAGTTTGTGGGTTGGAAAGCATACTTTGCATCAT[A/G]TTTGAGATAGCTGGATTTTGCATTAACTGGGCCAT	2	r	Aradu.A01	9388355	A.duranensis	A
AX-147209476	TTTGAAATAAATGGTTGCTGCATCTGCTCAAGATC[C/T]GGAAATCCCTCTCCAAATAGGTTATTGCCACCCAT	2	r	Aradu.A01	9389221	A.stenosperma	A
AX-147209477	GTATTGGAAGGTGTGAAGCCACGAACCAAATGGAT[G/T]GTGTGATCTGCCTCCAAGCCTACACAGATAAACAG	2	f	Aradu.A01	9389425	A.duranensis	A
AX-147209478	TCTTGTGATTTTTGTAGCAAGGATAATTGTGTACC[A/G]TGATTTTGGCAGATCCAGAGGATTTGGGTTTATTA	2	f	Aradu.A01	9407985	A.duranensis	A
AX-147209479	TTTGGCAGATCCAGAGGATTTGGGTTTATTACTTA[C/T]AGTTCGGTTGAGGAGGCGTCAAGTGCCATTCAGGC	2	f	Aradu.A01	9408025	A.duranensis	A
AX-147209480	GCGTGGTCTGCTTAGCCATCTGAAGAAAGATCTGC[A/G]CCGTGAGAAGATTGATTTCTATGTAGATGATGCTA	2	f	Aradu.A01	9422704	A.duranensis	A
AX-147209481	ATGCCTTCAATGAAAGCCAACCCAAAAGGGGATTC[A/G]AAGAGCTATCTAGAGAGGCAGTTGCTATTGCCAAG	2	r	Aradu.A01	9424341	A.duranensis	A
AX-147209482	AAAAGTTTTTGGTTCATATTTCCATTCTAAAAGTA[A/G]TGACATATGGAAATGTGCCCTAGAAAGATTCAAGA	2	f	Aradu.A01	9424429	A.duranensis	A
AX-147209483	TTTCTAGATATTGCATTCTTTTTCAAAGGAGAAGA[C/T]AAAGATTATGTCATAAGCCAGCTGGATGCTTGGAA	2	r	Aradu.A01	9424580	A.duranensis	A
AX-147209484	GCCGAGTGAATGATCCAGAGGAAGTGTATGACATA[C/T]TGAAGAATAACAAGGTAAGATAAAATTTACCATAA	2	r	Aradu.A01	9424797	A.duranensis	A
AX-147209485	AGGGAAGTGATTCAGTGGAAGGCATACTGTTAGAT[G/T]TATCTCAAATCGGAGAGGTAGCCTTGAATGTTGAC	2	r	Aradu.A01	9425060	A.duranensis	A
AX-147209486	ATCTAAGATTAATCAAGGTTTACTCTCCATTGCCT[A/G]TTGAGGTTCCTATGCAAATTAGATATTTTATACCA	2	r	Aradu.A01	9425150	A.duranensis	A
AX-147209487	TTACCCAACAATATGATATAAATTTCAGGGAACTC[A/G]AGTAGATGGCATAAAAATTCTTGACACTATTATAG	2	r	Aradu.A01	9427514	A.duranensis	A
AX-147209488	TTTATTTTTCATAGGATTTGGTAAAGGATACAAAG[A/G]GTATATCCACTCAGCCTCTGATGCTGTCGAAGTTG	2	r	Aradu.A01	9427989	A.duranensis	A
AX-147209489	TGTGTATATGGAACACCTGTCATTGCCTAGAAATT[C/T]ACAGCCTATAATGGAGTTTCCAACATCCATTCAAT	2	f	Aradu.A01	9428935	A.duranensis	A
AX-147209490	CGTTCAATCTTTGGAAATTTCCAACGGCATTATTT[C/T]AAAGAGTTTGTCTTCAAACTTCAAGTATCTTTTAC	2	f	Aradu.A01	9429133	A.duranensis	A
AX-147209491	TTGAAAAATTGTAGCAATCTTCGATCTATATCAGA[A/G]CTTCCATCATCCATTCAGTCCTTAAAAATTTTCAA	2	r	Aradu.A01	9429356	A.duranensis	A
AX-147209492	CTTCAAGTATCTTTCTAGTCTTAAAGATCTGACAT[G/T]GAGAGATTGTAGCAATCTTCGATCTATATTAGAGC	2	f	Aradu.A01	9429592	A.duranensis	A
AX-147209493	TCCACCATCTATTCAATCCTTGGAAATTTTCAACT[A/G]CATTATGATGGAAAGTTTGCCTTCGAGTTTCAAAT	2	f	Aradu.A01	9429799	A.duranensis	A
AX-147209494	AATAAGCAATTGTAGCGATCTAGAAGAATTTCTTC[A/C]TAGCTTTCACCATCCATTCAATACTTGAAAATTTT	2	r	Aradu.A01	9430165	A.duranensis	A
AX-147209495	TCATAGACAGATTCTTGGCCAAACAAACTGTGATA[A/C]GAAAGAAGCTTCAGCTGGTTGGTTTGGTTGCCATG	2	f	Aradu.A01	9435609	A.duranensis	A
AX-147209496	CTAACTATAGCTATACTGCAAAATGCGAACCGGCA[C/T]GTTTTCTTCTGGAGAACCAATTCTAGCAGGACCAT	2	f	Aradu.A01	9436419	A.duranensis	A
AX-147209497	GCGTGCGCTACACGGTACACTTGCAAAGAATGGTA[A/G]CCCTGCAATGAATCAAAGGAGAAAGGTTGAGGGAA	2	f	Aradu.A01	9438704	A.duranensis	A
AX-147209498	ATCATGTGACAAAATACTTGCATACATGAAGCTAC[G/T]CAAAATTGGTTCCCTTTCTGCCTGCACATACAATT	2	f	Aradu.A01	9439484	A.duranensis	A
AX-147209499	TCATTACTATGGTGTTCATGATCACCATCTTCAAC[A/G]TGCTGAGGCCTCATTTTTGTGTTGGTTCATTTAAC	2	r	Aradu.A01	9440123	A.duranensis	A
AX-147209500	ATAACGAAGTTCTGTTCGGAGAGAATAGCATCATA[C/T]GCATTCGAGTATGCGTATCTGAACAACAGAAAGAA	2	r	Aradu.A01	9451703	A.duranensis	A
AX-147209501	AACATTTTTCTTGTGGTAGGTAATGTTGGTGCTGA[A/G]CATGCTGTGTTTGAGCAAGGAGCTTCAGCTGGAAA	2	f	Aradu.A01	9453211	A.duranensis	A
AX-147209502	TCAATTGTTGCACAAAAAACAGCAAACCCAGTTGC[A/C]CTTCTTCTCTCTTCTGCAATGATGCTTAGGCATCT	2	r	Aradu.A01	9453295	A.duranensis	A
AX-147209503	ATCCACAACCATGAACCAACTTTTCAAGAACATGC[A/C]TTGGACAAGTTCTCTTAGGAATTCAAGAGCGACCC	2	r	Aradu.A01	9459410	A.duranensis	A
AX-147209504	TTCCAAAGATCATAAGGATCAAGGATCATGGGAAT[C/T]AATGGAGGGTCTATTCCACTGTTCTGCAAATCTTG	2	f	Aradu.A01	9459521	Arachis hypogaea	A
AX-147209505	TAAGGTTCTTGGAGAGAGCAGCAAGGTTTTGCAGA[A/G]AGAGAACATCACTTGTTTATGGTTCTTTGGAGTAT	2	f	Aradu.A01	9459607	A.duranensis	A
AX-147209506	ACCAACTCTCCAATATTCTCAGGAATTTCGCCAGA[C/T]AGATAATTTTTCGAGACGTCCAACTGACGAATAAA	2	f	Aradu.A01	9463229	A.cardenassii	A
AX-147209507	CAACCATAACCATTGAAGTTCTTTAAGAGAACCAA[G/T]CTCCATTGGTATTTTTCCACTAAGATTGTTCCCTT	2	f	Aradu.A01	9464311	A.duranensis	A
AX-147209508	GCCAATATGGGGTGACATGAACCCTTGCAATTGAT[A/G]TCCTTCTAAGTTCAACTCCAAAACTCTTTGCTCTC	2	f	Aradu.A01	9464836	A.duranensis	A
AX-147209509	GTAAGTAGCATCTGTGAAGTAAATAATTCCATCTT[G/T]TGCCACATCAACACCATCCGTTAATTTGAATTTCA	2	f	Aradu.A01	9468242	A.duranensis	A
AX-147209510	CTAATAGAATGTAAAACTTACTGAACACTTTCAAA[A/G]AAGATGACAAATTGCTGATCTGGTGAGACAGCAAC	2	f	Aradu.A01	9474746	A.duranensis	A
AX-147209511	GTTGGATCATAACTCATGAATCTACCATGAGGCTT[A/C]CCCTCCAACAAGTCTAAGAAGCGGTCCTTTAATAA	2	f	Aradu.A01	9474866	A.duranensis	A
AX-147209512	AGCATCGACTTCAGCTTGTCAGTTGAACAACCCAA[C/T]AGGTATGGTTGGCCTCTGATTGCAGAGTCAATACA	2	f	Aradu.A01	9476221	A.duranensis	A
AX-147209513	CTGATCAACAACTTGATATAATCTTTATCCACCAC[A/G]TGAATCTGTAAAAGCATATATTATAGCAATTAAAA	2	f	Aradu.A01	9477076	A.duranensis	A
AX-147209514	AAGACTGCCATATGGTTTTGGATGACTCCACAAGG[G/T]AAAAAGCCATCAAGCCATGATGTTATCACCGGAAG	2	f	Aradu.A01	9488362	A.duranensis	A
AX-147209515	TGGAATCTGAATTTGATATGATCTACTCATACCCA[G/T]CATTGGGTTTAGTAGGTATCACATTGGAGTTTAAT	2	f	Aradu.A01	9498476	A.duranensis	A
AX-147209516	GTGGTGATGAAGAAGGGATCGACGAGCTTGTGAGT[G/T]TGAATTAAGCGCAGTCCAAGGACGATGGTGAGGTC	2	r	Aradu.A01	9526929	A.duranensis	A
AX-147209517	GGAACTCCTGCTGGACTTAAACCAGTTAATCAAGG[A/G]TCGTTGACAATTCAGGGCCTGCATTTGACAATGCT	2	r	Aradu.A01	9529329	A.duranensis	A
AX-147209518	GGTGCAAAGAGTTTGGGACCACGCCATATATTGGC[C/T]AATTTGAGGGAGCTTTTTAGGACTATCCAGTCTAA	2	r	Aradu.A01	9530011	A.duranensis	A
AX-147209519	GCGGCGGCGATGTTGCAAACATAATTACTTCTTCC[A/G]TGTTTGATCAAATGCTTAAGTACCGGAATGATCCA	2	r	Aradu.A01	9562655	A.duranensis	A
AX-147209520	TTGAACAATCCTGATCTTGTAACTACAAATCCAAC[C/T]GTGTCATTCAAAACAGCCATATGGTTTTGGATGAC	2	f	Aradu.A01	9563982	A.duranensis	A
AX-147209521	ATTAGCTTGCCTTCTAGATTACACCCTTTATCCAA[C/T]GACATCGAAATCGAGCTCAAGAATTTCGAATTATT	2	f	Aradu.A01	9574375	A.duranensis	A
AX-147209522	TTAGCATCTTCCATGAATAATGCAGATTTATTAAC[A/C]AGGCTTGTGCATTTGTACAATTGTGTGAATGAACA	2	f	Aradu.A01	9574444	A.duranensis	A
AX-147209523	TGAAATTGATGTGTTTCCATGCACAATAATAGTTA[A/G]GAAAACCAATGGTTTTGTTAAGGATGATTTAGAAA	2	r	Aradu.A01	9575001	A.duranensis	A
AX-147209524	TTGATGAAATCAAGTGTTGAAGATCTTCAATCTTC[A/G]CTTAGGAGGAGAAAGATTGGAAATCTTGACATTGA	2	r	Aradu.A01	9586431	A.duranensis	A
AX-147209525	AGGAGGAGAAAGATTGGAAATCTTGACATTGAAGG[A/G]TACATCTCTTCATATTGGAGCCTTAGAAGAAACAT	2	r	Aradu.A01	9586470	A.duranensis	A
AX-147209526	TGATCACAAGCTCAATTTTCCAATCACTTTTTGTG[C/T]TCCTTTCTTCATCAATCTTGAAATCAAAGCCTACT	2	f	Aradu.A01	9586669	A.duranensis	A
AX-147209527	GCAGCTGCTGAATCAGCTAAGAAAGCAATTGCCGC[A/G]GCCGAAGTTGCTGCTTACATGGCTATGAAAGACCA	2	f	Aradu.A01	9591413	A.duranensis	A
AX-147209528	ATGCCATTTTATGGGATTGATTATTCTCCTTCTCA[A/C]TCCAAGCCTACTGGAAGGTTTAGCAATGGTTATAA	2	f	Aradu.A01	9595210	A.duranensis	A
AX-147209529	TCTTCGAATGAAATCAATGCTGTTGCTCAACTCTT[C/T]AACTATGGATTGTATTATATGCTGCTAGATTTGAA	2	f	Aradu.A01	9601661	A.duranensis	A
AX-147209530	TATTATATGCTGCTAGATTTGAACTCATCAAAGTT[C/T]CCTGAATTTAATTTCTCCTTTGGAAACACATATTC	2	r	Aradu.A01	9601709	A.duranensis	A
AX-147209531	GCGACAGTATGCGAATTCCGCCACAAATTCTTGTT[C/T]TGGGATAGGCACCATCCAACTGAATATGGCTCTCA	2	r	Aradu.A01	9602566	A.duranensis	A
AX-147209532	CACATTGCATTGCTATTCCTAATTTAATTTTTCCA[A/G]CTATGGCCAAGAGATTGATGGTTATGTTGATTCTC	2	f	Aradu.A01	9612113	A.duranensis	A
AX-147209533	ATGAAATTTTATGGAATTGATTTTCCTAACTCAGA[A/G]CCAACTGGCAGGTTTAGCAACGGTTTAAACACTGC	2	f	Aradu.A01	9612340	A.duranensis	A
AX-147209534	AAATTAAGAATAGATTGCTCTGATTTGAAGTACTC[A/C]ATTGCAAATGCTTATGACATTACTAATCTTACAAT	2	r	Aradu.A01	9615519	A.duranensis	A
AX-147209535	GCTGCCCTTGCTTTCTTCACTGCTGGACCTGAATT[C/T]GTTTCTCCCTTCAATTTTAGCACACTTGCTCAATT	2	r	Aradu.A01	9616542	A.duranensis	A
AX-147209536	TCAACTTTTGATGTTGGAACCAACAATTTTCTAAA[A/G]AGTATAGCAAAGGCTAACATCCTCTACAATGGGAT	2	f	Aradu.A01	9621253	A.duranensis	A
AX-147209537	GTAGATTTGTTTCAAATGCTTTGTTTCTAATTAGC[A/G]TTGGAAGCAATGATCTCTTTGATTTTGCACGTAAT	2	r	Aradu.A01	9622540	A.duranensis	A
AX-147209538	ACATCATTGTTTATTATTGATGTGAATTGCAGAAT[A/C]TATATTTTTTAGGAGCTAGAAAATTTGGGATACTA	2	r	Aradu.A01	9623444	Arachis hypogaea	A
AX-147209539	GAGCTAGAAAATTTGGGATACTAAGTATTCCACCC[A/G]TTGGATGTTGTCCGGCTGTTACTTCTCAGAATAAA	2	r	Aradu.A01	9623492	Arachis hypogaea	A
AX-147209540	GATGTTGTCCGGCTGTTACTTCTCAGAATAAAGGA[A/C]ACTGTTTGAAACCACTCAATGATTTAGCAACAGCC	2	f	Aradu.A01	9623531	Arachis hypogaea	A
AX-147209541	TTTTTTTTTTTTGTTTTGGGAAATTTATTTGTAGG[G/T]TTGAAGGAGACAAAATCAGCATGTTGTGGAATTGG	2	f	Aradu.A01	9624443	A.duranensis	A
AX-147209542	TCTGAAGATTCTCCAATGATTTGGAACCTTTTGAA[C/T]TATAGAGTCATTGAATTATGCAAATCCTACACCCT	2	f	Aradu.A01	9632158	A.duranensis	A
AX-147209543	CTCCCTTGTGTGGTTTTGGTAACAAGAAACATTTG[A/G]TCGAATCATGCGGGAGTCTCTATGTTGTTGATAGG	2	r	Aradu.A01	9632504	A.duranensis	A
AX-147209544	TTCACACAAACACAAAACTTCTCTCCCTGTTTAAT[C/T]TGTGTCTTTGGATCAACAAATGTCCAATCCAATCC	2	r	Aradu.A01	9636945	A.duranensis	A
AX-147209545	GGGAGTGCAAGAACTGATAAGGCATGTGCAGGCTT[C/T]GAGAAAGAAAGTACTTCATACCACACTTCATTCTT	2	f	Aradu.A01	9638935	A.duranensis	A
AX-147209546	GTTAAGTAAAAACCCATCTTTGGACAACCCTTCAT[C/T]TTGTTCAAGGGAAGACAATGATTTAGCAGTAGCCC	2	f	Aradu.A01	9639911	A.duranensis	A
AX-147209547	ACAGAAGGACTATTGACCTCAATTACAAAGACACA[A/G]CCTCAGTGGAAGCGTCTTCTATCAGCAGCTGATCA	2	f	Aradu.A01	9643403	A.duranensis	A
AX-147209548	CCTCTACTGCGTATGCAAGCAGATGTTAGACTCAA[G/T]TACTCTAGAAATTTTCTTGCTTTGTGCAACCTACA	2	r	Aradu.A01	9643598	A.duranensis	A
AX-147209549	GAATATCATGGCTGCATCTGATTGACCTGATGATA[G/T]CTTTCGATAAAAAGATCAAGTCTTTGGTGGAGCGT	2	r	Aradu.A01	9644046	A.duranensis	A
AX-147209550	TCCGTTGCCAAGAAGCTGAAGGACTAACTGCCTTA[A/G]CTGATGATGATGCTGTAATTAAAGTAGCAGTTTCC	2	f	Aradu.A01	9644475	A.duranensis	A
AX-147209551	TGGTCTGAGGATGTCTTTTTCCTTGAGATGGATCT[A/G]GATCTGGATGATAAAGCAGAGTTGCCAAGTAATGC	2	r	Aradu.A01	9644585	A.duranensis	A
AX-147209552	TGGGTTGAAAGGATATCTCTAGTTATTTTGAGAGG[C/T]TTTGATGCTCGATCTCGAGATTACATTAAGAACAA	2	r	Aradu.A01	9644732	A.duranensis	A
AX-147209553	ACTGTAACCGAAGCAGAAAAGGTTGTGAAGAATAG[A/G]GTGTTCTCAAATTGAAGCTTTTTTGCTTTGCTTTA	2	f	Aradu.A01	9645197	A.duranensis	A
AX-147209554	GAAGAAGATGATAATGAAGCCACCATAGGAAGCAA[C/T]AATGAAGAAGAAACCACCACCATAGCTAAGGAAGA	2	f	Aradu.A01	9668261	A.duranensis	A
AX-147209555	ATCTACCAATTCATTGGTGAGCTTCAAATCCGATC[C/T]GAGAATAATGAGGTATGCTCTTCTTAAAAATGGAT	2	r	Aradu.A01	9681711	A.duranensis	A
AX-147209556	AAAGAATCTTTCTATTACACAGACCTCTTGAACCT[C/T]TGTAAAACCACCAATTGCATAAAACAGACGCATGC	2	f	Aradu.A01	9682605	A.duranensis	A
AX-147209557	CACAACTAAGCTAGTAGACAGGTATACCCAATTAA[A/G]CTCCAACCTTGAATATGCACGCAAGGTGTTTGACA	2	f	Aradu.A01	9682715	A.duranensis	A
AX-147209558	GTTGAGGCCATAAAGGTTTATGATGAGATGCACAC[A/G]AGTGGCACCACCCCGAATCGCTATACTTATCCTTT	2	f	Aradu.A01	9682854	A.duranensis	A
AX-147209559	ATGGGCATGTTGTGAAGTGTGGGTTGGACTTGGAC[C/T]TGTTCGTTGCCAATGGCCTCATTGCGTTTTATGCG	2	r	Aradu.A01	9682978	A.duranensis	A
AX-147209560	GCTGCTATAGCTAGTGGTCTTATATCATTGTACTC[A/G]AATTGTGGCTACATTCGCATGGCAAGAGCAATCTT	2	r	Aradu.A01	9683322	A.duranensis	A
AX-147209561	CAGGTTTCTGATAGAAACGTCATTGTGTGGAATGC[C/T]ATAATTAGATGCTATGGAATGCATGGTCTTGCGGA	2	r	Aradu.A01	9683397	A.duranensis	A
AX-147209562	TCCATGGAAACCTATGGTGTCAAGAAAAGCGAGGC[A/G]CATTATGCTTGCATTGTGGATCTATTAGGCAGAGC	2	f	Aradu.A01	9683595	A.duranensis	A
AX-147209563	AACACCTTTTAGTAATTGTAACATCAAAATCTCTC[A/G]GTGACCCTCTACCACCTTTAAACTTCTTCATGGCA	2	f	Aradu.A01	9684562	A.duranensis	A
AX-147209564	TCATCATTCCTTTTGGTTATAATAGTCTCTTCAAC[A/C]CTTTTCTGTTTGAGGGCCATTCTCTTCTTCTTGCA	2	r	Aradu.A01	9684771	A.duranensis	A
AX-147209565	ACACTATTGTTGGGACTCATTGTTGGATTTTGAAG[G/T]GCCATTGAAGCTACTACAGGTTGTGTAAGAAAAAA	2	f	Aradu.A01	9684984	A.duranensis	A
AX-147209566	GCTGCCATTGGAGCCATTTCAGGAGCTGTTTTTTC[C/T]ATTGAAGTTTTTGAATCTTCTCTTGTTCTTTGGCA	2	r	Aradu.A01	9721694	A.duranensis	A
AX-147209567	GCAATAGTGACTAAAACTCCTCTTTATGAGGATGG[C/T]GAGCTTGTTGGTATTATCACTGTTTCTAGTGATGC	2	f	Aradu.A01	9729916	A.duranensis	A
AX-147209568	TCATCAGAGAAGTGAAAACAGAACTTTTAGGGAGG[C/T]GTCCGAGAAGGTTAAGTCTACTATTGTAAGTTAAT	2	f	Aradu.A01	9730462	A.duranensis	A
AX-147209569	ATTTTCCTTTCTATTTTACACAGGTCGGATGTGTA[C/T]AGTTTTGGTGTCATCCTCTGGGAACTAATGACTCA	2	r	Aradu.A01	9732844	A.duranensis	A
AX-147209570	CATATTGTTCTGCCTCTTTGGAACAAAGCTCATTG[A/C]ACTTTTCAAACAACATAGGACTTTGAAAGGTGAGC	2	r	Aradu.A01	9736007	A.duranensis	A
AX-147209571	ATCTGAATTTCTTTTGGTGCAGGTAAAGAGTACAA[A/C]AGCTTCAAAGATGAAACAATGCCTCTAAGGCGTTT	2	f	Aradu.A01	9736246	A.duranensis	A
AX-147209572	AGAAAGATTTGGGGCAAGAATTCTGGTATATGAAT[A/G]TGTACCAAATGGCTCTCTGCTTGAATATATGATTG	2	r	Aradu.A01	9736926	A.duranensis	A
AX-147209573	TGCTATGTCAAAGTGAGCCATGCAATATGAGAGTT[A/C]TGCTGAAGATGGGTCAACTTGCTTTAAGATGTGTG	2	r	Aradu.A01	9739024	A.duranensis	A
AX-147209574	TTCCATATTGATATGGATAGCTTATCATTTCAGAG[C/T]ACAAGGTTAATGTGCCTAGAAAATAATAGTATAAG	2	f	Aradu.A01	9739287	A.duranensis	A
AX-147209575	ACTCGCCATACGTTATGCTTCAAAACCACAATTTT[C/T]GAGTCATCCGGATGCAAAGAATGCATCTCTTGTCT	2	f	Aradu.A01	9744363	A.duranensis	A
AX-147209576	ACAGCCATAGAGAATTCACCAAACAGATGCTGCCC[A/G]CAATCCTTGTACCACAGCAAACCCTCCTTCCGCCC	2	f	Aradu.A01	9745194	A.duranensis	A
AX-147209577	ATCCCTCATTTCAAACCAAAACACCCACCAAGTTC[C/T]TCTTCACATCCAAAAAGTTGGATGCAAAAAATGAC	2	r	Aradu.A01	9745347	Arachis hypogaea	A
AX-147209578	GTTGCTGATTGCAGAAAACTTCATGACCGGCTACC[A/G]TGTTGTATTTGATCGGGAAAAGCTCATCCTAGGAT	2	f	Aradu.A01	9765801	A.duranensis	A
AX-147209579	CTTTCATCCATGGGTTCCTCTTCTAAGCTGTTGTT[G/T]TTGTCGATGACGATGCTGAGTTTGTTACTTTCTCG	2	r	Aradu.A01	9775101	A.duranensis	A
AX-147209580	TTTTCTTCTTGCAGATTGATTTTAACATCTATGAT[A/G]TTGATCAGTCTTCCACTAGCAAGAAAGTTCTATGC	2	r	Aradu.A01	9776325	A.duranensis	A
AX-147209581	AACAATGTTCTTCCTCTAGCAGCAGTTGTCAATAT[A/C]AAGTTGACTATCTTTCGGCTGATACTTCATCTAAA	2	r	Aradu.A01	9776421	Arachis hypogaea	A
AX-147209582	TATCCACAGATTGCAGAAATGATTTGTTTGGCGAT[C/T]GTGAAAAGCAACACTGTAAATATTATTGGACGTAA	2	r	Aradu.A01	9777622	A.duranensis	A
AX-147209583	CCCTTCGAGAAACTCTGGGAAGCTTTCGCCTAGTC[A/G]CTCGTCCAGGATCAAACCTATTTTTGCACTTATGA	2	r	Aradu.A01	9778083	Arachis hypogaea	A
AX-147209584	GTCTCTTTCGCAATTTTCCATCTTTCCTTGTCTTA[C/T]CATCTGAGGGCAATTTAACTTGCTTTGATTTCATC	2	r	Aradu.A01	9779173	A.duranensis	A
AX-147209585	ACAACTCGTGCTTATCTTTCTTTGTTCTCAAAACA[G/T]CTGATCCTTCTTCCTCACCCTTCTTCGCCATGCCA	2	r	Aradu.A01	9779266	A.duranensis	A
AX-147209586	GTACTGCTTGGTATTTTAGCCTCATCAATGGCATT[A/G]TCCTTCTTTTTGCCCTTTCCTTTTTTGAACTTGAG	2	f	Aradu.A01	9779874	A.duranensis	A
AX-147209587	GTTTTTGCCTTCTTCTTTACAGCAGGCTCCTCAAC[A/G]AAGAAATCATCTGCATCTTCAGCAGCTTCCTGATC	2	f	Aradu.A01	9780063	A.duranensis	A
AX-147209588	CTGGCCCTCTTTTTCTCACGCCTTTTCCTCAGATA[C/T]GCTTCCCAAACTGTTTCTGATTGTTTATCCTTCTT	2	f	Aradu.A01	9780183	A.duranensis	A
AX-147209589	CAAATACACATGTTATCTACCAAAAACATATTTTA[A/C]ATAATGTTTGTTGTTCCCCTTTCTGGAACTTACCC	2	r	Aradu.A01	9788245	A.duranensis	A
AX-147209590	CAATCCACCTGATTATGGCGCTTGCTCACTATTTG[A/G]TTGCAGTTCCCATTGAACCTTCCCCTAAATCCCCA	2	r	Aradu.A01	9788357	A.duranensis	A
AX-147209591	ATTTCATCAAACAGTTTAAACTTGTTTCCTTCTCT[A/C]CCTTCCAAACCTCATAAACAACACTCTCTATTCTC	2	f	Aradu.A01	9788458	A.duranensis	A
AX-147209592	AAATTGATTTGTTGCTTTCTCAATTTAGCTAAGGC[G/T]AAGGCACAAGAACCTGAAGTGAGTGCAGCTACTGA	2	f	Aradu.A01	9788734	A.duranensis	A
AX-147209593	GGGGAATTAAATAGTCAACTTCTGCCCTCCACCAG[C/T]GATGGTGGTCAAGCTGGGATTCAGGTTTCAAATCA	2	r	Aradu.A01	9795404	A.duranensis	A
AX-147209594	GGTGGTCAAGCTGGGATTCAGGTTTCAAATCACTC[A/G]ATTTCTGCGCAAAACTAGTTTCAGATGTTCTAAAA	2	r	Aradu.A01	9795443	A.duranensis	A
AX-147209595	GTCACCCTCCACCCTTCCAACGACCTCTTAATTCA[A/G]CCGCATCCTATTCACGATTTCGTCCGCTTCACCTC	2	f	Aradu.A01	9820566	A.duranensis	A
AX-147209596	AGTGATTCTGGGAAGGTTCATAGTCAAGTAAGGCA[A/G]AGGTGGCTTAATGGTGAAGAGTTCATTGTATCATC	2	f	Aradu.A01	9821068	A.duranensis	A
AX-147209597	CGCTCATAAGCCTCTGGAATGGTAACTCCTTGATA[C/T]CGCTGCCCATATGACAAGTCCAGTTCGCTTTGAAC	2	f	Aradu.A01	9845269	A.duranensis	A
AX-147209598	TCCAGTTCGCTTTGAACTGTGGACATCTCCAAACC[A/G]GGTTGCTTGACCTGCAAGAATAGCACATATCATGG	2	f	Aradu.A01	9845323	A.duranensis	A
AX-147209599	ATGCGCAGAATAACAGTTGCAAAAGTTGGAGTGTT[C/T]GACTCATCAGGTACGGTTGGGTCATCTCTATAGCC	2	f	Aradu.A01	9846236	A.duranensis	A
AX-147209600	CTCCTTCTCTCGGTTTCCAAGACAAAAGAAAGACA[A/G]ATATCTTTTAAGATCTTCCTCAGTTTTGTTCTCCC	2	r	Aradu.A01	9873259	A.duranensis	A
AX-147209601	TGGCCACATTGGAACCACAACATACACAGTGAAGT[C/T]TTGCTTAGCTTTAATCTTGCTAACAATTTTAAGTG	2	r	Aradu.A01	9873427	A.duranensis	A
AX-147209602	CTCCTTTGGAATGAGATTCAAACAATTCACGTGAT[C/T]AATTTTGTTGCCATCATCATCTTTCCAGTCAAAAC	2	f	Aradu.A01	9873502	A.duranensis	A
AX-147209603	TAGGCATCTTGAATGCTACGATCTATGATTCTACC[G/T]TTCCTTCTAACAAGACCAGCTCCGGCAACACCTTC	2	r	Aradu.A01	9873638	A.duranensis	A
AX-147209604	TTCTGGTGATGTGAGTATGTTGAGTAGAAAGGAGG[A/G]CGAGAGCATAAAACACAGTGAACACGAGTCTTCTT	2	r	Aradu.A01	9874160	A.duranensis	A
AX-147209605	GGTATTCAGATCTATTGATGACAAAGCTGTTCTCG[A/G]CTTCCCAAAGGCTCATCATAGAAACATTACCAAAG	2	f	Aradu.A01	9911184	A.duranensis	A
AX-147209606	CACAAGAAATTTAATGCTTCGAATCTAATCCCAAA[A/G]GAGATTTCACTCAAAATTGTTAGCAAGATTAAAGC	2	f	Aradu.A01	9911401	A.duranensis	A
AX-147209607	TCACTCAAAATTGTTAGCAAGATTAAAGCCAAGGA[A/G]AAGTTCGCTGTGTATGTTGTGATTCCAATGTGGCC	2	r	Aradu.A01	9911443	A.duranensis	A
AX-147209608	CAGGACATGTTGCTTTTGCAGAGGAAGACAATAGA[A/G]ATGATGTACAAGGACATTGTTGAAGCACTCAAACA	2	f	Aradu.A01	9911566	A.duranensis	A
AX-147209609	TATTCTAGGGAAACAAAGTCCTCTCATGCACAACA[C/T]GTAATCAACCATTACCATTCATATTAAATAATGTC	2	f	Aradu.A01	9912303	A.duranensis	A
AX-147209610	GTTGAATAAACTGACACCAAACAGAATAGTGCAGA[A/G]ACCGAGCCCTTTCACCCATATAAATTTATCATGAA	2	r	Aradu.A01	9960171	A.duranensis	A
AX-147209611	TGAGTGTTCCATCAGCAGAAATGTCAACAGGATAC[C/T]GAAGCAAGTGGCCAGGAAGGTTACTAGATCCAAGT	2	f	Aradu.A01	9972875	A.duranensis	A
AX-147209612	CATTAATGTATGCATCTTGAATGCTCCGATCTATC[A/G]TCTTGTTCTCCCCACTAACAAGCCCATGTTCAAAA	2	r	Aradu.A01	9974000	A.duranensis	A
AX-147209613	ATGATGAAATTCTTAAGCTTTTCTTCTGAAAGAAG[C/T]ATGCCCTGATCTGTGCCCTGTTTTCGAAATCTCTG	2	r	Aradu.A01	9974182	A.duranensis	A
AX-147209614	GAGTATCATATCTTCCATTACAAAGATCAATACCT[C/T]CAATGAAACTCACAATTCTTCTTTGATGATCTGAG	2	f	Aradu.A01	9974420	Arachis hypogaea	A
[truncated: 56,235 more rows]
