# Supplementary material for: Genome-based trait prediction in multi- environment breeding trials in groundnut
Source: Theor Appl Genet. 2020 Aug 18;133(11):3101–17. doi: 10.1007/s00122-020-03658-1 (PMC7547976; doi:10.1007/s00122-020-03658-1)
Supplement: Supplementary file 3 — Genetic parameters of phenotyping traits across locations (XLSX 18 kb) [file 122_2020_3658_MOESM3_ESM.xlsx]

## Sheet: Supplementary Table 3
Supplementary Table 3: Genetic parameters of phenotyping traits across locations
Traits	Location	Genotype Variance	Residual Variance	Heritability
FLOW50
	ALIYARNAGAR_R15	3.94509	1.04174	0.883369
	ICRISAT_PR15-16	8.6015	2.21467	0.885946
	ICRISAT_R15	6.8655	2.43603	0.849321
	JALGOAN_R15	5.66985	3.32648	0.773187
PH
	ALIYARNAGAR_R15	30.2643	4.11669	0.936319
	ICRISAT_PR15-16	23.2146	2.80659	0.942997
	ICRISAT_R15	29.5676	5.524	0.914567
	JALGOAN_R15	44.543	10.254	0.896779
NPB
	ALIYARNAGAR_R15	0.536544	0.274181	0.796492
	ICRISAT_PR15-16	1.06513	0.526218	0.801911
	ICRISAT_R15	1.04144	0.499824	0.806472
	JALGOAN_R15	1.09014	0.749102	0.74428
NPP
	ALIYARNAGAR_R15	22.8292	7.10666	0.865315
	ICRISAT_PR15-16	15.6585	4.22029	0.881244
	ICRISAT_R15	18.5985	11.6276	0.76185
	JALGOAN_R15	32.2131	7.84854	0.891407
PYPP
	ALIYARNAGAR_R15	13.0949	4.43012	0.855319
	ICRISAT_PR15-16	6.98977	1.79946	0.885959
	ICRISAT_R15	11.566	5.40968	0.810464
	JALGOAN_R15	15.8216	4.34278	0.87932
SYPP
	ALIYARNAGAR_R15	5.09481	1.75291	0.853221
	ICRISAT_PR15-16	2.9754	0.747297	0.888432
	ICRISAT_R15	4.1674	2.55286	0.765527
	JALGOAN_R15	6.27766	1.73323	0.878698
HSW
	ALIYARNAGAR_R15	57.5097	4.0507	0.965981
	ICRISAT_PR15-16	55.455	4.43012	0.961591
	ICRISAT_R15	44.5663	12.131	0.880204
	JALGOAN_R15	39.8238	6.00261	0.929917
DM
	ALIYARNAGAR_R15	23.086	3.10429	0.937002
	ICRISAT_PR15-16	62.028	3.46341	0.97284
	ICRISAT_R15	63.8211	3.99819	0.969628
	JALGOAN_R15	62.4593	1.81159	0.985705
YPH
	ALIYARNAGAR_R15	425279	104052	0.891001
	ICRISAT_PR15-16	475014	134439	0.876032
	ICRISAT_R15	421703	80685.5	0.912687
	JALGOAN_R15	575003	116402	0.908085
TYPLT
	ALIYARNAGAR_R15	9568.77	2341.17	0.891
	ICRISAT_PR15-16	10687.8	3024.87	0.876033
	ICRISAT_R15	9488.34	1815.41	0.912687
	JALGOAN_R15	NA	NA	NA
SH
	ALIYARNAGAR_R15	NA	NA	NA
	ICRISAT_PR15-16	42.0416	6.58949	0.927327
	ICRISAT_R15	20.7058	23.1091	0.641833
	JALGOAN_R15	28.3675	5.13367	0.917023
LLS75
	ALIYARNAGAR_R15	0.196213	0.188302	0.675748
	ICRISAT_PR15-16	NA	NA	NA
	ICRISAT_R15	0.779051	0.353479	0.815086
	JALGOAN_R15	0.00227543	0.0363208	0.111345
LLS90
	ALIYARNAGAR_R15	1.42375	0.318702	0.899342
	ICRISAT_PR15-16	NA	NA	NA
	ICRISAT_R15	1.74598	0.388748	0.899826
	JALGOAN_R15	0.494925	0.386448	0.719212
LLS105
	ALIYARNAGAR_R15	0.972395	0.966022	0.668126
	ICRISAT_PR15-16	NA	NA	NA
	ICRISAT_R15	1.67647	0.329689	0.910474
	JALGOAN_R15	1.31064	0.600666	0.813571
Rust75
	ALIYARNAGAR_R15	0.814526	0.285257	0.850987
	ICRISAT_PR15-16	NA	NA	NA
	ICRISAT_R15	0.969515	0.383832	0.834759
	JALGOAN_R15	0.005865	0.00438574	0.72786
Rust90
	ALIYARNAGAR_R15	2.65937	0.393179	0.931165
	ICRISAT_PR15-16	NA	NA	NA
	ICRISAT_R15	2.51792	0.488851	0.911515
	JALGOAN_R15	0.454951	0.420813	0.683769
Rust105
	ALIYARNAGAR_R15	1.62136	0.76299	0.809524
	ICRISAT_PR15-16	NA	NA	NA
	ICRISAT_R15	2.62301	0.487914	0.914908
	JALGOAN_R15	1.1409	0.732889	0.756894
OIL
	ALIYARNAGAR_R15	7.70228	5.73842	0.72859
	ICRISAT_PR15-16	5.26256	3.79392	0.735044
	ICRISAT_R15	10.7541	2.52237	0.895035
	JALGOAN_R15	7.93452	4.30942	0.786435
PC
	ALIYARNAGAR_R15	2.88818	3.96022	0.593264
	ICRISAT_PR15-16	2.9289	3.74716	0.609873
	ICRISAT_R15	1.75746	2.72775	0.563047
	JALGOAN_R15	2.05986	3.68151	0.528086
OA
	ALIYARNAGAR_R15	26.6266	12.2464	0.813031
	ICRISAT_PR15-16	19.353	13.6484	0.739308
	ICRISAT_R15	29.0995	6.01557	0.906321
	JALGOAN_R15	29.7565	12.4652	0.82682
LA
	ALIYARNAGAR_R15	18.3692	9.20182	0.799701
	ICRISAT_PR15-16	13.4308	8.71686	0.754996
	ICRISAT_R15	20.004	4.26975	0.903569
	JALGOAN_R15	20.844	9.75836	0.810319
PA
	ALIYARNAGAR_R15	0.902034	0.398332	0.819137
	ICRISAT_PR15-16	0.851885	0.388461	0.814332
	ICRISAT_R15	0.987758	0.275082	0.877774
	JALGOAN_R15	1.13806	0.401333	0.850106
SA
	ALIYARNAGAR_R15	0.159825	0.104893	0.752928
	ICRISAT_PR15-16	0.140206	0.10509	0.727395
	ICRISAT_R15	0.287686	0.0904441	0.86416
	JALGOAN_R15	0.189465	0.123197	0.754649
O_L_R
	ALIYARNAGAR_R15	0.501064	0.0335672	0.96759
	ICRISAT_PR15-16	0.745362	0.0770999	0.950824
	ICRISAT_R15	0.527194	0.029147	0.9731
	JALGOAN_R15	0.670417	0.0314077	0.977112
